# Supplementary material for: Context-aware deep learning enables high-efficacy localization of high concentration microbubbles for super-resolution ultrasound localization microscopy
Source: Nat Commun. 2024 Apr 4;15:2932. doi: 10.1038/s41467-024-47154-2 (PMC10995206; doi:10.1038/s41467-024-47154-2)
Supplement: Supplementary file 4 — Source Data [file 41467_2024_47154_MOESM4_ESM.xlsx]

## Sheet: Figure 2b
Conventional_DetectionAccuracy	Conventional_Std	DeepULM_DetectionAccuracy	DeepULM_Std	mSPCN_DetectionAccuracy	mSPCN_Std	LOCAULM_DetectionAccuracy	LOCAULM_Std
86.6126	4.44473	86.1824	3.58115	97.2888	1.77923	99.5982	0.59861
86.5784	2.40609	87.1782	2.05524	95.7084	1.3779	99.3837	0.633499
85.4655	2.23114	88.6036	1.53551	94.7987	1.90772	99.1068	0.523076
84.5561	2.25246	88.9746	1.57508	94.054	1.32599	99.0214	0.424928
83.8838	2.14129	89.3825	1.95873	93.4803	1.49922	98.7989	0.51727
82.1688	2.44304	89.0388	1.57034	92.3214	1.95898	98.688	0.423291
81.4597	1.63533	88.7168	1.10332	90.9839	1.19653	98.2766	0.459291
80.3393	1.51126	88.9687	1.40074	90.5374	1.54284	98.0457	0.425352
79.9099	1.9169	89.381	1.50653	90.0227	1.36466	97.9011	0.464499
79.8333	2.16972	88.9802	1.60473	89.1619	2.30182	97.7152	0.554815
78.1484	1.92046	88.3049	1.12974	88.416	1.39571	97.5846	0.467094
78.7458	1.85309	88.8074	1.26499	87.9436	1.59367	97.4254	0.345034
78.4716	1.61746	88.2695	1.47336	87.6189	1.50478	97.067	0.574119
77.8373	2.4315	88.0566	1.71776	86.0307	1.48532	96.8627	0.404622
77.985	1.84329	87.8642	1.46447	86.1245	1.21585	97.0301	0.572762
76.319	2.13821	87.845	1.48606	85.5787	1.77348	96.7158	0.499939
77.6447	1.88839	87.3284	1.14962	85.2862	1.28855	96.52	0.346986
76.8535	1.88846	87.306	1.26195	84.5695	1.40854	96.3232	0.434712
75.5472	1.93958	87.3451	1.55258	84.3268	1.98743	96.1499	0.476644
Conventional_MissingRate	Conventional_Std	DeepULM_MissingRate	DeepULM_Std	mSPCN_MissingRate	mSPCN_Std	LOCAULM_MissingRate	LOCAULM_Std
14.7843	3.71294	19.4747	3.76736	35.3806	4.35434	10.7133	2.13649
22.7842	2.23162	24.3219	2.83028	40.2215	3.05042	12.3213	2.37036
30.5939	2.90407	29.1745	2.98967	45.6359	3.46854	13.5323	1.4262
37.7718	2.10288	33.5796	2.30539	48.8505	2.23079	14.9663	1.68115
44.2656	3.0232	37.9075	2.25726	52.2088	2.2327	16.6049	1.71589
49.0322	3.02801	41.9638	2.45207	54.857	2.56754	18.7333	1.69061
54.4322	2.17974	44.5207	1.97566	57.0411	2.21756	19.0991	1.52429
60.3215	2.04924	48.7075	1.51526	60.6794	1.92961	21.5023	1.26089
64.5862	2.74271	51.3878	1.93248	61.8566	1.81534	22.9739	1.72858
68.5171	1.7512	54.0983	1.5868	64.1286	1.86258	24.6069	1.06837
72.6128	1.89918	56.3715	1.71744	65.5483	1.25226	25.77	0.784362
74.8369	1.69821	58.3664	1.57419	67.3227	1.54425	26.6914	1.20927
76.7835	1.34021	60.3841	1.28598	68.2509	1.30181	28.756	1.01507
79.4333	1.31802	62.5233	1.24322	70.4696	1.06782	30.0836	1.12175
80.8054	0.968906	63.5825	1.12422	70.6458	1.04228	30.8083	0.924275
82.0438	1.17355	64.5403	1.65389	71.4686	1.56257	31.0936	1.34409
83.4061	0.722122	67.3528	1.21257	73.136	0.8752	33.8241	0.725002
84.5158	0.559587	68.4608	0.843185	73.8946	0.820653	34.5876	1.18723
85.541	0.715148	69.8887	0.942305	74.8939	0.860774	36.464	1.24566
Conventional_LocalizationError	Conventional_Std	DeepULM_LocalizationError	DeepULM_Std	mSPCN_LocalizationError	mSPCN_Std	LOCAULM_LocalizationError	LOCAULM_Std
0.140384	0.00668419	0.144305	0.00668419	0.10897	0.00668419	0.0851107	0.00382871
0.148279	0.00431617	0.145993	0.00431617	0.11643	0.00431617	0.0844316	0.00372314
0.151562	0.00606787	0.148378	0.00606787	0.122588	0.00606787	0.0871462	0.00294385
0.154521	0.00367191	0.147642	0.00367191	0.125776	0.00367191	0.0878232	0.00291057
0.160255	0.00441466	0.150654	0.00441466	0.128952	0.00441466	0.0878093	0.00308598
0.163388	0.00394221	0.151588	0.00394221	0.132377	0.00394221	0.0893548	0.00284258
0.164878	0.00372975	0.152498	0.00372975	0.138694	0.00372975	0.0894993	0.0021452
0.168556	0.00257171	0.155936	0.00257171	0.14298	0.00257171	0.0921464	0.00166981
0.169721	0.00429523	0.15574	0.00429523	0.143621	0.00429523	0.0928358	0.00201431
0.173347	0.0043235	0.157741	0.0043235	0.148274	0.0043235	0.0933822	0.00248022
0.174491	0.00414794	0.158776	0.00414794	0.149883	0.00414794	0.0941862	0.00194907
0.17776	0.00337003	0.160569	0.00337003	0.153017	0.00337003	0.0945085	0.00166171
0.179007	0.00391349	0.160526	0.00391349	0.155081	0.00391349	0.0960607	0.00221697
0.180468	0.0030113	0.163117	0.0030113	0.158689	0.0030113	0.0967854	0.00211112
0.180196	0.00256434	0.164069	0.00256434	0.160264	0.00256434	0.0979066	0.00224444
0.182733	0.00478951	0.165266	0.00478951	0.162572	0.00478951	0.0995697	0.00145872
0.184023	0.00358061	0.166546	0.00358061	0.162933	0.00358061	0.100023	0.0018506
0.18756	0.00317864	0.166574	0.00317864	0.166112	0.00317864	0.100984	0.0016555
0.186946	0.00454834	0.168413	0.00454834	0.168239	0.00454834	0.101247	0.00206026

## Sheet: Figure 2e
Number of Frames	LOCA-ULM_Experimental	LOCA-ULM_LSGAN	Conventional
20	1.98541	2.27486	1.5125
40	3.95043	4.63125	2.97607
60	5.82576	6.85719	4.40703
80	7.58694	8.89152	5.82983
100	9.17689	10.8932	7.03249
120	10.7872	12.7523	8.21069
140	12.3813	14.6643	9.68649
160	13.853	16.5763	10.9992
180	15.3206	18.4027	12.2182
200	16.6252	20.0538	13.2863
220	17.8279	21.7457	14.3422
240	19.1773	23.3805	15.4429
260	20.5226	24.9745	16.5478
280	21.7579	26.6664	17.5221
300	22.8383	27.9873	18.5495
320	24.0124	29.2796	19.5442
340	25.2354	30.5475	20.5145
360	26.3525	31.8236	21.4114
380	27.388	33.0303	22.2023
400	28.4072	34.3104	23.0421
420	29.4019	35.4438	23.7841
440	30.4497	36.4589	24.5342
460	31.3547	37.5107	25.3007
480	32.3617	38.6114	26.0549
500	33.2749	39.6796	26.7642
520	34.1596	40.6988	27.4532
540	35.0361	41.6324	28.0362
560	35.8392	42.6801	28.6436
580	36.6668	43.6096	29.2837
600	37.5596	44.5473	30.0583
620	38.4769	45.4686	30.7106
640	39.333	46.4838	31.3547
660	40.0791	47.4459	31.9296
680	40.8333	48.3509	32.5288
700	41.4856	49.0766	33.0303
720	42.1216	49.8023	33.5929
740	42.8309	50.4994	34.127
760	43.4506	51.1721	34.661
780	44.16	51.8896	35.1217
800	44.747	52.599	35.6354
820	45.3586	53.2268	36.1287
840	45.8682	53.7935	36.6301
860	46.3981	54.3112	37.0459
880	46.9118	54.9798	37.5352
900	47.4703	55.6566	37.9958
920	48.0533	56.3211	38.3138
940	48.567	56.9938	38.6277
960	49.0358	57.7194	39.0354
980	49.5047	58.3146	39.492
1000	50.002	58.8936	39.8916
1020	50.4505	59.4725	40.2503
1040	51.0131	60.1777	40.6254
1060	51.5675	60.7567	40.9964
1080	52.122	61.3315	41.4163
1100	52.603	61.8737	41.8688
1120	53.027	62.2855	42.3254
1140	53.4429	62.6891	42.7168
1160	53.8098	63.1253	43.1448
1180	54.2093	63.5248	43.5485
1200	54.6088	63.8876	43.9154
1220	54.9921	64.3035	44.3271
1240	55.3019	64.6745	44.6655
1260	55.7259	65.0577	45.118
1280	56.1091	65.392	45.4442
1300	56.4393	65.8404	45.8029
1320	56.8429	66.2726	46.1168
1340	57.271	66.668	46.4348
1360	57.6379	67.0146	46.7528
1380	58.0945	67.3122	47.0178
1400	58.4614	67.6383	47.2828
1420	58.7713	67.9359	47.5723
1440	59.0729	68.3314	47.8209
1460	59.4072	68.7268	48.09
1480	59.7782	69.216	48.3876
1500	60.0473	69.6441	48.6078
1520	60.3001	69.8887	48.885
1540	60.5406	70.1904	49.1296
1560	60.7852	70.435	49.3416
1580	61.0257	70.7326	49.6147
1600	61.254	70.9609	49.8879
1620	61.5149	71.283	50.1936
1640	61.8125	71.5969	50.4464
1660	62.1632	71.9108	50.6584
1680	62.4893	72.3103	50.9071
1700	62.738	72.6161	51.1721
1720	63.0437	72.9912	51.3637
1740	63.3495	73.3336	51.6042
1760	63.639	73.6068	51.8284
1780	63.904	73.9166	52.0282
1800	64.1486	74.1571	52.1831
1820	64.4217	74.467	52.3707
1840	64.6255	74.6708	52.5134
1860	64.8335	74.895	52.656
1880	64.9639	75.1274	52.8028
1900	65.1881	75.3598	52.9292
1920	65.4124	75.584	53.027
1940	65.6081	75.796	53.2023
1960	65.7997	76.0406	53.3654
1980	66.0647	76.3138	53.5285
2000	66.2726	76.5624	53.7405
2020	66.5009	76.75	53.8913
2040	66.7088	76.9579	54.0707
2060	66.9575	77.1699	54.2378
2080	67.145	77.3574	54.3846
2100	67.3407	77.5246	54.5721
2120	67.5242	77.7406	54.7515
2140	67.7321	77.9363	54.9391
2160	67.8707	78.1198	55.1021
2180	68.0745	78.2951	55.253
2200	68.2131	78.45	55.4038
2220	68.4129	78.6416	55.5017
2240	68.5434	78.8006	55.6362
2260	68.6534	78.9188	55.7585
2280	68.8083	79.0941	55.9256
2300	68.9633	79.2124	56.0031
2320	69.0978	79.3714	56.1213
2340	69.1997	79.4855	56.2273
2360	69.269	79.6282	56.3578
2380	69.3709	79.7709	56.5127
2400	69.4525	79.9095	56.6676
2420	69.5666	80.0644	56.8674
2440	69.6563	80.1826	56.9897
2460	69.7827	80.3131	57.1242
2480	69.8969	80.415	57.271
2500	70.0599	80.5414	57.3811
2520	70.1782	80.733	57.5278
2540	70.2882	80.8594	57.7031
2560	70.3738	80.9695	57.7847
2580	70.4513	81.0551	57.9151
2600	70.5491	81.1529	58.013
2620	70.6592	81.3078	58.1597
2640	70.753	81.4057	58.278
2660	70.8508	81.5158	58.4084
2680	70.9283	81.6177	58.4981
2700	71.0465	81.7481	58.5633
2720	71.1851	81.8664	58.653
2740	71.2626	81.9724	58.7427
2760	71.3604	82.0784	58.8528
2780	71.4746	82.2007	58.9221
2800	71.5724	82.323	59.0689
2820	71.6988	82.4901	59.183
2840	71.7803	82.5676	59.2768
2860	71.8823	82.6654	59.4032
2880	71.9923	82.8081	59.5255
2900	72.1839	82.9671	59.6518
2920	72.3022	83.0813	59.7823
2940	72.4286	83.2158	59.9005
2960	72.4938	83.2892	60.0147
2980	72.5468	83.3666	60.1003
3000	72.612	83.4808	60.1777
3020	72.6772	83.5623	60.2593
3040	72.7262	83.6479	60.3408
3060	72.8362	83.7335	60.4346
3080	72.8688	83.8355	60.4876
3100	72.9382	83.9496	60.5365
3120	73.0319	83.9945	60.5773
3140	73.1094	84.0638	60.614
3160	73.1665	84.1412	60.7037
3180	73.2561	84.2105	60.7852
3200	73.3499	84.288	60.8586
3220	73.4681	84.3818	60.932
3240	73.5456	84.4266	61.0013
3260	73.6108	84.5	61.0665
3280	73.6924	84.5407	61.1154
3300	73.8065	84.5937	61.1562
3320	73.884	84.6753	61.2418
3340	73.9614	84.7731	61.2989
3360	74.0511	84.8384	61.3804
3380	74.1734	84.8791	61.4334
3400	74.2713	84.9566	61.4864
3420	74.3161	85.03	61.5639
3440	74.365	85.1033	61.6128
3460	74.4099	85.2257	61.7066
3480	74.4792	85.2705	61.784
3500	74.5444	85.3316	61.8778
3520	74.5852	85.4499	61.9879
3540	74.6178	85.4866	62.0327
3560	74.6708	85.5477	62.0979
3580	74.7116	85.5722	62.1509
3600	74.7646	85.6007	62.2039
3620	74.8379	85.6496	62.2814
3640	74.8909	85.6986	62.367
3660	74.9562	85.7597	62.4526
3680	75.0214	85.8331	62.5015
3700	75.1111	85.8698	62.5301
3720	75.1967	85.9472	62.5749
3740	75.2538	86.0125	62.632
3760	75.3027	86.0655	62.6931
3780	75.372	86.1429	62.7217
3800	75.425	86.2245	62.7624
3820	75.4902	86.3019	62.8154
3840	75.5269	86.3345	62.9663
3860	75.6125	86.3835	63.0397
3880	75.6574	86.4935	63.113
3900	75.7104	86.5506	63.1742
3920	75.8001	86.5995	63.2354
3940	75.8327	86.6648	63.2965
3960	75.8694	86.6974	63.3617
3980	75.9346	86.7341	63.4473
4000	75.9754	86.7911	63.533
4020	76.008	86.8197	63.6186
4040	76.0488	86.8482	63.7409
4060	76.0936	86.8931	63.8265
4080	76.1507	86.9664	63.8713
4100	76.1996	87.0072	63.8999
4120	76.2363	87.0561	63.9366
4140	76.2893	87.1091	63.9692
4160	76.3219	87.1458	64.0222
4180	76.3953	87.2274	64.0752
4200	76.4361	87.2681	64.12
4220	76.4972	87.3089	64.1975
4240	76.5584	87.3497	64.2219
4260	76.6073	87.4149	64.2505
4280	76.6399	87.4516	64.2709
4300	76.6847	87.4964	64.3157
4320	76.7337	87.5576	64.3809
4340	76.7663	87.6024	64.4421
4360	76.7948	87.6473	64.491
4380	76.8397	87.6799	64.5522
4400	76.86	87.7288	64.5848
4420	76.9008	87.7614	64.6337
4440	76.9457	87.794	64.6663
4460	76.9864	87.8063	64.7315
4480	77.0231	87.8674	64.7519
4500	77.0517	87.8878	64.7805
4520	77.121	87.9367	64.8212
4540	77.1413	87.953	64.8498
4560	77.1984	87.9979	64.8987
4580	77.2351	88.0631	64.9191
4600	77.2596	88.108	64.9435
4620	77.2922	88.1528	64.9965
4640	77.3166	88.1813	65.0577
4660	77.3737	88.2058	65.127
4680	77.4063	88.2384	65.1678
4700	77.4186	88.2833	65.1963
4720	77.443	88.2996	65.2534
4740	77.4553	88.3322	65.2941
4760	77.4797	88.3526	65.3431
4780	77.5001	88.3689	65.4205
4800	77.5083	88.3974	65.5102
4820	77.5449	88.4463	65.6081
4840	77.5898	88.4993	65.6733
4860	77.6632	88.5401	65.7671
4880	77.6876	88.589	65.8078
4900	77.7202	88.6379	65.8975
4920	77.7692	88.695	65.9668
4940	77.8099	88.7725	65.9831
4960	77.8344	88.8092	66.0157
4980	77.8996	88.8622	66.0606
5000	77.9526	88.8989	66.134
5020	77.9934	88.9437	66.1788
5040	78.0423	88.9682	66.2033
5060	78.079	88.9885	66.244
5080	78.1075	89.0171	66.2807
5100	78.1157	89.0619	66.3133
5120	78.1402	89.0945	66.3541
5140	78.1524	89.1312	66.3826
5160	78.185	89.1638	66.4193
5180	78.2095	89.1842	66.4927
5200	78.2421	89.2087	66.5376
5220	78.2788	89.225	66.5987
5240	78.3277	89.2332	66.6436
5260	78.3522	89.2658	66.6884
5280	78.3807	89.2984	66.7129
5300	78.4052	89.3269	66.7536
5320	78.4215	89.3799	66.7822
5340	78.4296	89.3799	66.8107
5360	78.45	89.4003	66.8311
5380	78.4582	89.4248	66.8637
5400	78.4867	89.4615	66.8922
5420	78.5234	89.5063	66.9289
5440	78.5356	89.5389	66.9656
5460	78.5723	89.5593	66.986
5480	78.6049	89.6041	67.0268
5500	78.6335	89.6327	67.0594
5520	78.6538	89.6653	67.0961
5540	78.6865	89.6979	67.1246
5560	78.7028	89.7224	67.1532
5580	78.7435	89.7713	67.1899
5600	78.7761	89.7794	67.2388
5620	78.8047	89.8161	67.2836
5640	78.8373	89.8284	67.304
5660	78.8658	89.8651	67.3325
5680	78.8781	89.8732	67.3855
5700	78.8944	89.8814	67.4222
5720	78.9229	89.9221	67.4834
5740	78.9514	89.9425	67.5078
5760	78.9678	89.9955	67.5282
5780	78.98	90.0404	67.6505
5800	78.9922	90.0811	67.7158
5820	79.0208	90.0934	67.7606
5840	79.0248	90.1137	67.8299
5860	79.033	90.1341	67.9237
5880	79.0411	90.1382	67.9563
5900	79.0452	90.179	67.9889
5920	79.086	90.1953	68.0215
5940	79.1227	90.2116	68.0501
5960	79.139	90.236	68.0664
5980	79.1553	90.2524	68.0908
6000	79.1634	90.2727	68.1112

## Sheet: Figure 2f
Field-of-view	Conventional	Deep-ULM	mSCPN	LOCA-ULM
0.397888	0.28637	0.451977	0.262403	0.0288241
0.621701	0.42264	0.451215	0.233635	0.0182867
0.895249	0.57674	0.496252	0.235572	0.0220559
1.21853	0.81652	0.38404	0.241464	0.0274863
1.59155	0.96298	0.433049	0.250446	0.0324473
2.01431	0.94962	0.548532	0.258499	0.0378861
2.4868	1.0848	0.418848	0.26413	0.0558197
3.00903	1.0803	0.515709	0.271606	0.0602341
3.581	0.88251	0.509613	0.284607	0.0705891
4.2027	1.2449	0.557756	0.294177	0.0766728
4.87413	1.236	0.473883	0.302247	0.0725677
5.59531	1.1639	0.561413	0.309963	0.0915842
6.36622	1.2598	0.520531	0.322666	0.124793
7.18686	1.4446	0.520493	0.345812	0.120889
8.05724	1.5502	0.661034	0.362032	0.13002
8.97736	1.6259	0.616599	0.398202	0.132278
9.94721	1.6917	0.661816	0.418611	0.146163
10.9668	1.7083	0.603707	0.431667	0.168206
12.0361	1.7604	0.595378	0.439336	0.194416
13.1552	1.828	0.625136	0.453508	0.171972
14.324	1.9483	0.774428	0.461927	0.185572
15.5425	2.0429	0.775065	0.499467	0.207227
16.8108	2.0767	0.739505	0.516459	0.209456
18.1288	2.282	0.765238	0.57055	0.224633
19.4965	2.3857	0.796998	0.578242	0.226833
20.914	2.4693	0.821119	0.586589	0.249991
22.3812	2.4669	0.807692	0.640809	0.25679
23.8982	2.8405	0.79776	0.640989	0.306547
25.4649	2.8071	1.03932	0.700737	0.329378
27.0813	2.8663	0.951518	0.805221	0.359264
28.7474	2.9603	0.948898	0.85248	0.367064
30.4633	3.0154	0.962631	0.895628	0.372397
32.229	3.1836	1.0824	0.939751	0.381745
34.0443	3.2842	1.0443	0.991901	0.409149
35.9094	3.1789	1.02425	1.03202	0.439208
37.8243	3.5437	1.07776	1.06594	0.452325
39.7888	3.7209	1.43219	1.18065	0.466861
41.8032	3.7527	1.36345	1.2312	0.505631
43.8672	3.9901	1.29649	1.26919	0.517247
45.981	4.3242	1.38447	1.28904	0.530207
48.1445	4.3984	1.54331	1.31984	0.539525
50.3578	4.4033	1.43889	1.38145	0.578962
52.6207	4.6128	1.55947	1.57105	0.62776
54.9335	4.8123	1.50861	1.5908	0.652468
57.2959	4.8936	1.76345	1.70086	0.665342
59.7081	4.9961	1.90099	1.65262	0.707153
62.1701	5.2094	1.73212	1.6313	0.719561
64.6817	5.3054	1.6693	1.65095	0.745364
67.2431	5.3919	2.39759	1.73782	0.752293
69.8543	5.6044	2.37997	1.73788	0.834129
72.5152	5.751	2.31732	2.20854	0.836505
75.2258	6.0002	2.48314	1.83741	0.867643
77.9861	6.0449	2.63522	1.87955	0.876552
80.7962	6.1371	2.77849	2.49052	0.938356
83.656	6.3619	2.63284	2.30565	0.951321
86.5656	6.5797	2.54664	2.03941	0.973172
89.5249	6.659	2.84954	2.12871	0.988666
92.5339	6.7179	3.20066	2.23296	1.10976
95.5927	6.7131	2.82377	2.22484	1.17642
98.7012	6.959	2.91763	2.32239	1.2213
101.859	6.8664	2.79377	2.59663	1.23165
105.067	7.3848	2.80396	2.77652	1.31169
108.325	7.4027	2.80061	2.75739	1.33113
111.633	7.7556	3.09649	2.86133	1.3701
114.99	7.9047	3.39519	2.97084	1.43207
118.397	8.0514	3.36529	2.85209	1.48611
121.853	8.1826	3.24024	2.90541	1.50686
125.36	8.3426	3.43649	3.00015	1.55782
128.916	8.5522	3.41459	3.23082	1.5763
132.522	8.7076	3.58193	3.30422	1.65126
136.177	8.8662	3.53138	3.36732	1.66859
139.883	9.057	3.51923	3.56542	1.70231

## Sheet: Figure 4i
PowerDoppler(20ul/min)	PowerDoppler(30ul/min)	PowerDoppler(40ul/min)	Conventional(20ul/min)	Conventional(30ul/min)	Conventional(40ul/min)	LOCA-ULM(20ul/min)	LOCA-ULM(30ul/min)	LOCA-ULM(40ul/min)
1.14442	1.27067	1.36812	2.8868	3.4431	3.2616	6.0959	9.1907	9.5482
1.1328	1.28034	1.40386	2.9007	3.3635	3.286	6.0996	9.0417	10.5895
1.13156	1.27593	1.3805	2.9184	3.4021	3.2344	6.0236	8.8165	9.4647
1.13229	1.2767	1.38569	2.9426	3.3951	3.2218	5.6172	9.4181	9.5264
1.13892	1.29583	1.38445	2.9563	3.46	3.2308	6.1016	9.3869	9.5296
1.13401	1.27547	1.3922	3.1723	3.3657	3.2561	6.3821	9.4877	9.6955
1.13248	1.28496	1.38986	3.2099	3.2836	3.3066	6.1823	8.8051	10.0024
1.13407	1.27747	1.38713	3.1197	3.2674	3.2909	6.2427	9.2365	9.3422
1.13147	1.29109	1.38453	3.1374	3.3479	3.2303	6.3675	9.3299	9.0534
1.13344	1.27578	1.37241	3.0517	3.3754	3.2351	6.321	9.1764	9.1948
1.13745	1.28829	1.38874	3.1802	3.2629	3.2035	6.5712	8.644	9.2822
1.14317	1.28456	1.37742	3.1647	3.2659	3.3224	6.2495	8.9389	9.2931
1.14226	1.27287	1.38415	2.8815	3.3086	3.1732	6.2879	8.4612	8.9632
1.1352	1.26246	1.37959	2.9373	3.3005	3.2544	6.0864	8.6009	8.9198
1.13446	1.26937	1.37295	2.9181	3.3577	3.206	5.8191	8.6673	9.1303
1.13905	1.27532	1.36563	3.0412	3.3505	3.2339	6.1958	8.7277	9.2655
1.13988	1.27178	1.37684	3.1004	3.4572	3.3052	6.6878	9.2355	9.3038
1.12354	1.26562	1.36527	3.2162	3.3113	3.1736	6.3303	9.0471	8.8557
1.13582	1.27068	1.38579	3.2319	3.3124	3.2713	6.515	8.5873	9.7164
1.13141	1.26889	1.38683	3.1323	3.3621	3.2677	6.4337	8.8497	9.5323
1.13821	1.28122	1.36751	3.2543	3.2919	3.1036	6.8002	8.8685	7.8998
1.14293	1.27136	1.36588	3.2022	3.2971	3.2907	6.4998	9.0592	9.0839
1.13792	1.27546	1.37282	3.175	3.3869	3.2498	6.5919	8.9479	8.9305
1.1466	1.27892	1.38033	3.2076	3.2872	3.2099	6.7486	8.9718	8.8811
1.14612	1.2808	1.37223	3.0802	3.3628	3.2487	6.2981	9.3714	9.3222
1.14552	1.28648	1.37985	3.0274	3.3711	3.2807	6.1119	8.9858	9.4116
1.14938	1.27061	1.38751	3.1226	3.3399	3.2579	6.5025	8.9332	9.2924
1.14653	1.26404	1.38176	3.0042	3.4165	3.2779	6.4143	9.1709	9.0945
1.14125	1.28083	1.39424	3.0572	3.426	3.2138	5.9846	9.6807	9.2131
1.13572	1.27056	1.38175	3.0967	3.398	3.2365	5.9453	9.3893	9.3407
1.13612	1.27035	1.38388	3.211	3.4039	3.1817	6.6403	9.0115	8.6989
1.13948	1.26656	1.38933	3.2109	3.3628	3.2739	6.5365	8.5702	9.6579
1.13991	1.26693	1.37348	3.1549	3.3884	3.2472	6.7874	8.85	10.2939
1.14112	1.26749	1.39615	3.1995	3.2771	3.2312	6.2155	9.1933	9.452
1.14899	1.26418	1.38755	3.1031	3.3138	3.2676	6.4393	8.7334	9.9164
1.13597	1.27479	1.39728	3.1603	3.3209	3.2225	6.6196	9.0533	9.5847
1.14322	1.25835	1.38458	2.958	3.2986	3.24	6.1767	8.6681	9.1936
1.1456	1.26612	1.38735	3.0013	3.3369	3.2179	6.4349	8.824	9.3627
1.14931	1.2658	1.39079	2.9586	3.3315	3.231	6.4104	8.5101	9.0306
1.14929	1.26299	1.38307	3.0065	3.3293	3.2155	6.8264	8.8395	9.3956
1.15197	1.27041	1.38686	3.0802	3.3682	3.3333	6.4548	8.7009	10.2563
1.1446	1.26912	1.39136	3.2174	3.4263	3.2351	6.5374	9.2165	9.0221
1.14071	1.25226	1.39096	3.1585	3.3716	3.2752	6.662	8.7748	9.8843
1.1488	1.25669	1.39262	3.2545	3.3577	3.2047	6.7617	8.6006	9.4775
1.15483	1.276	1.37969	3.2494	3.3222	3.2277	6.9665	8.6154	9.5219
1.14945	1.25152	1.39784	3.2139	3.3317	3.1817	6.9835	8.5859	9.1175
1.15359	1.25923	1.39022	3.2159	3.3785	3.248	6.9727	9.2337	9.9286
1.14505	1.25732	1.38603	3.1334	3.2868	3.2431	6.4095	8.2506	9.2552
1.16032	1.25331	1.38866	3.0569	3.2974	3.2241	6.4034	8.8974	9.9633
1.14714	1.26094	1.39602	3.0079	3.2553	3.2129	6.4068	8.9991	9.9845
1.15523	1.24959	1.39936	3.0206	3.3145	3.253	7.0553	8.8543	9.98
1.15095	1.25385	1.39101	3.0126	3.4337	3.1786	6.7569	9.1404	9.2363
1.1603	1.25861	1.38321	3.1109	3.3806	3.2666	6.6478	8.985	10.0257
1.15433	1.26043	1.39189	3.2031	3.3493	3.2097	7.4219	9.1497	10.0435
1.14594	1.26287	1.38529	3.2782	3.4163	3.2794	7.1744	9.2934	10.1111
1.14318	1.25012	1.39098	3.19	3.3598	3.2949	6.9813	8.541	9.9038
1.14581	1.26565	1.39119	3.1899	3.4495	3.2011	7.0279	9.1113	9.6726
1.14777	1.26224	1.40914	3.2712	3.3812	3.2228	6.8472	8.9342	10.3546
1.1557	1.24966	1.38964	3.2704	3.4632	3.2346	7.1486	9.1614	10.1067
1.14767	1.26304	1.40828	3.1576	3.229	3.2713	7.0926	8.0716	9.762
1.14792	1.25633	1.40253	3.2704	3.3035	3.2583	7.0358	8.5641	10.1419
1.15356	1.25348	1.40329	3.0937	3.2528	3.2156	6.8015	8.2069	9.6728
1.15197	1.26557	1.39265	3.0931	3.3578	3.2232	6.9092	8.6857	9.9946
1.15434	1.27055	1.40661	3.0539	3.3441	3.2138	6.6126	8.7624	9.6593
1.16137	1.26359	1.39576	3.082	3.3559	3.2757	6.9272	8.7912	10.1931
1.14986	1.27194	1.39936	3.1416	3.3579	3.2724	6.8471	8.534	10.5868
1.15285	1.26617	1.39891	3.1718	3.3148	3.1826	7.149	8.655	9.5833
1.16008	1.26885	1.39728	3.2185	3.3738	3.2158	7.3451	9.1271	9.3714
1.15596	1.26779	1.3981	3.2096	3.4308	3.2257	6.9727	8.5592	10.5021
1.15418	1.26942	1.40197	3.1929	3.3686	3.235	7.3111	8.7926	10.586
1.14886	1.26447	1.39795	3.2993	3.3071	3.2676	7.3059	8.2428	10.08
1.15417	1.27616	1.39468	3.2946	3.3924	3.3153	7.5006	9.192	10.8603
1.15772	1.26331	1.40076	3.2486	3.2882	3.2353	7.4551	8.9354	9.8987
1.15895	1.26205	1.39529	3.1884	3.2808	3.2417	7.2612	8.6895	10.3912
1.16249	1.26683	1.40982	3.0711	3.3037	3.2591	6.799	8.5564	9.8152
1.16161	1.26778	1.38686	3.0915	3.2539	3.2828	7.24	8.9294	10.0734
1.15602	1.27837	1.40099	3.1389	3.3026	3.281	7.1081	8.6473	10.2104
1.16897	1.27833	1.40841	3.1626	3.343	3.2776	6.9423	8.5533	10.0648
1.16101	1.27547	1.4133	3.177	3.3969	3.2716	6.672	9.2105	10.0538
1.1482	1.26471	1.39291	3.2866	3.4222	3.2726	7.344	9.4457	10.1819
1.1574	1.27138	1.40436	3.3168	3.4259	3.2597	7.3998	9.1458	10.4484
1.14806	1.2792	1.42633	3.2371	3.3769	3.2329	7.2487	8.6742	10.3912
1.15938	1.28168	1.42207	3.3004	3.3518	3.2765	7.3038	9.0118	10.7951
1.1529	1.28576	1.40772	3.2095	3.398	3.182	7.1174	9.448	10.0936
1.16247	1.2888	1.4232	3.271	3.2603	3.2634	7.4131	8.6762	10.4056
1.16008	1.29194	1.41468	3.17	3.2955	3.1927	7.1307	8.6775	9.9592
1.15903	1.29286	1.42373	3.1326	3.328	3.2259	6.8999	9.1917	10.7097
1.16124	1.28569	1.41718	3.0835	3.3025	3.2202	7.0351	8.9593	9.7553
1.15384	1.28551	1.40245	3.1516	3.2646	3.221	7.0829	9.1422	9.8462
1.15018	1.28341	1.40183	3.0179	3.4001	3.302	6.7013	9.189	10.3764
1.14873	1.28942	1.40722	3.1506	3.4137	3.2409	7.1274	9.4103	10.1657
1.1587	1.2719	1.40678	3.3207	3.3534	3.319	7.16	8.9914	10.5969
1.15725	1.29047	1.41005	3.2119	3.3928	3.3031	7.5263	9.5495	9.9593
1.14809	1.29675	1.42214	3.179	3.3463	3.2818	7.0873	9.1523	10.5395
1.14969	1.28982	1.42076	3.2255	3.3828	3.2899	7.1201	9.1322	10.5859
1.15135	1.27263	1.41627	3.2205	3.3411	3.2158	7.0253	8.8701	9.8411
1.1518	1.2969	1.3985	3.2587	3.3182	3.2693	7.48	9.4943	10.123
1.14899	1.31252	1.42071	3.2915	3.3532	3.2789	7.3717	8.8128	10.735
1.156	1.30051	1.40284	3.1469	3.4517	3.3107	7.3217	9.3702	10.4582
1.15587	1.31233	1.40734	3.0286	3.3491	3.2912	6.9962	9.5579	10.783

## Sheet: Figure 4j
PowerDoppler(20ul/min)	PowerDoppler(30ul/min)	PowerDoppler(40ul/min)	Conventional(20ul/min)	Conventional(30ul/min)	Conventional(40ul/min)	LOCA-ULM(20ul/min)	LOCA-ULM(30ul/min)	LOCA-ULM(40ul/min)
1.14442	1.27067	1.36812	5.375	6.6	5.675	7.45	11.35	13.375
1.1328	1.28034	1.40386	5.75	6.85	6.3	7.875	10.95	14.225
1.13156	1.27593	1.3805	5.375	6.05	6.3	8.475	11.175	14.025
1.13229	1.2767	1.38569	5.55	5.925	6	7	12.675	13.7
1.13892	1.29583	1.38445	5.375	6.675	6.05	7.575	12.325	12.575
1.13401	1.27547	1.3922	6.1	6.325	5.95	8.85	11.075	12.975
1.13248	1.28496	1.38986	5.9	5.925	6.35	7.25	10.725	13.975
1.13407	1.27747	1.38713	5.775	6.075	6	8.125	10.875	12.725
1.13147	1.29109	1.38453	5.925	6.375	5.9	8.45	10.6	13.175
1.13344	1.27578	1.37241	5.525	6.1	5.925	8.45	10.675	12.725
1.13745	1.28829	1.38874	6.375	5.75	6.575	9.35	9.975	11.85
1.14317	1.28456	1.37742	5.875	6.425	6.1	7.875	10.825	13.15
1.14226	1.27287	1.38415	4.95	6.125	6.5	7.65	10.775	12.625
1.1352	1.26246	1.37959	5.1	5.75	5.475	7.975	9.65	12
1.13446	1.26937	1.37295	5.125	6.4	5.8	7.875	11.025	12.225
1.13905	1.27532	1.36563	5.8	6.35	5.35	7.825	11.825	11.95
1.13988	1.27178	1.37684	6.075	6.55	6.075	8.85	11.6	12.325
1.12354	1.26562	1.36527	6.125	6.1	6.325	9.125	10.025	11.2
1.13582	1.27068	1.38579	5.95	5.675	6.35	8.55	10.15	13.85
1.13141	1.26889	1.38683	6.25	6.275	6.6	8.975	11.55	13.925
1.13821	1.28122	1.36751	5.925	6.525	5.95	8.8	12.3	12.275
1.14293	1.27136	1.36588	5.425	6.625	5.7	8.75	11.2	12.1
1.13792	1.27546	1.37282	5.6	6.425	6.375	8.2	12.75	12.45
1.1466	1.27892	1.38033	6.525	6.075	5.25	8.325	10.875	12.575
1.14612	1.2808	1.37223	5.8	6.375	6.25	8.425	11.025	13.525
1.14552	1.28648	1.37985	6.025	5.775	6.025	8.85	10.425	12.425
1.14938	1.27061	1.38751	5.875	6.275	5.625	9.4	10.775	12.25
1.14653	1.26404	1.38176	5.725	6.625	5.75	8.425	11.125	12.55
1.14125	1.28083	1.39424	5.45	5.875	5.975	8.325	11.125	13.675
1.13572	1.27056	1.38175	5.625	6.15	6.075	7.275	11.075	12.725
1.13612	1.27035	1.38388	6.3	6.8	5.85	9.05	11.875	11.95
1.13948	1.26656	1.38933	6.025	5.775	6.05	7.7	10.15	11.6
1.13991	1.26693	1.37348	6.25	6.025	6.275	8.925	10.225	13.95
1.14112	1.26749	1.39615	5.95	6.05	5.8	8.075	9.475	13.15
1.14899	1.26418	1.38755	5.875	5.85	6.325	8.5	10.625	13.575
1.13597	1.27479	1.39728	5.675	6.025	6.025	8.15	10.85	13.35
1.14322	1.25835	1.38458	4.875	6.45	5.85	7.8	11.15	11.825
1.1456	1.26612	1.38735	5.85	6.25	5.575	8.7	11.2	12.5
1.14931	1.2658	1.39079	5.3	5.95	5.875	8.325	9.9	12.975
1.14929	1.26299	1.38307	5.325	6.6	5.3	9.15	9.975	13.5
1.15197	1.27041	1.38686	6	6.3	6.35	8.875	11.25	14.025
1.1446	1.26912	1.39136	6.025	6.4	5.925	8.55	10.15	11.225
1.14071	1.25226	1.39096	5.475	6.325	5.6	7.375	10.125	12.325
1.1488	1.25669	1.39262	5.9	6.375	6.2	8.175	10.05	13.1
1.15483	1.276	1.37969	6.15	6.15	6.2	9.425	10.275	13.05
1.14945	1.25152	1.39784	5.85	6.175	5.625	9.95	10.825	12.375
1.15359	1.25923	1.39022	5.95	6.45	6.375	8.95	10.5	13.7
1.14505	1.25732	1.38603	6.225	6.125	5.85	8.525	10.85	12.625
1.16032	1.25331	1.38866	5.6	5.925	5.725	8.35	10.25	11.95
1.14714	1.26094	1.39602	5.6	6.05	5.4	10.675	14.05	16.05
1.15523	1.24959	1.39936	5.45	6.15	6.125	8.775	10.25	12.45
1.15095	1.25385	1.39101	5.975	5.8	5.375	7.925	10.125	13.125
1.1603	1.25861	1.38321	5.125	6.25	5.8	8.775	10.225	13.35
1.15433	1.26043	1.39189	6.25	6.1	6	9.6	10.875	14.375
1.14594	1.26287	1.38529	5.775	5.925	6.25	8.45	11.075	12.75
1.14318	1.25012	1.39098	5.7	6.475	6.5	8.925	10.275	12.4
1.14581	1.26565	1.39119	5.325	6.475	6.275	7.625	10.95	13.15
1.14777	1.26224	1.40914	5.625	5.975	5.7	8.175	10.05	13.075
1.1557	1.24966	1.38964	6.125	6.675	6.45	8.575	10.65	13.125
1.14767	1.26304	1.40828	5.8	5.95	5.925	8.7	9.425	13.125
1.14792	1.25633	1.40253	6.025	6.3	5.975	8.45	10.225	14.275
1.15356	1.25348	1.40329	5.8	6.05	5.525	8.975	9.2	11.775
1.15197	1.26557	1.39265	5.425	5.9	5.4	8.25	10.8	12.125
1.15434	1.27055	1.40661	5.175	6.6	5.525	8.025	11.625	11.95
1.16137	1.26359	1.39576	5.825	6.425	6.375	8.45	11.275	13.1
1.14986	1.27194	1.39936	5.6	6.85	6.1	8.6	11.075	13.725
1.15285	1.26617	1.39891	5.775	6.1	6.325	8.975	10.975	13.5
1.16008	1.26885	1.39728	6.325	6.625	5.75	10.1	11.15	12.7
1.15596	1.26779	1.3981	6.425	5.65	6.2	9.975	9.925	12.725
1.15418	1.26942	1.40197	6.125	6.275	5.475	8.325	9.55	12.975
1.14886	1.26447	1.39795	6.2	5.85	6.4	9.325	10.6	13.05
1.15417	1.27616	1.39468	6.125	6.275	5.925	9.75	10.975	13.375
1.15772	1.26331	1.40076	6.725	6.1	6.1	9.25	11.45	13.975
1.15895	1.26205	1.39529	5.875	5.95	6.025	8.8	11.025	13.175
1.16249	1.26683	1.40982	6.25	6.05	5.925	9.225	10.375	13.6
1.16161	1.26778	1.38686	5.6	6.15	5.625	8.575	10.6	12.55
1.15602	1.27837	1.40099	5.6	5.95	6.125	7.725	10.425	13.925
1.16897	1.27833	1.40841	6.4	6.025	5.925	8.85	10.225	13.975
1.16101	1.27547	1.4133	6.075	6.15	6.025	8.95	10.175	13.475
1.1482	1.26471	1.39291	6.05	6.275	5.95	9.55	11.15	13.875
1.1574	1.27138	1.40436	6.1	6.2	6.325	9.05	10.85	14.5
1.14806	1.2792	1.42633	5.75	6.05	6.175	8.575	9.975	13.425
1.15938	1.28168	1.42207	6.1	6.225	6.15	8.75	11.925	13.275
1.1529	1.28576	1.40772	5.925	6.175	6	8.925	11.375	12.125
1.16247	1.2888	1.4232	5.775	6.15	6.075	8.875	9.225	12.175
1.16008	1.29194	1.41468	5.55	5.95	5.825	8.8	10.575	13.1
1.15903	1.29286	1.42373	5.775	6.175	6.45	7.925	10.675	13.5
1.16124	1.28569	1.41718	5.775	6.375	6.5	9.075	10.2	13.7
1.15384	1.28551	1.40245	5.225	5.925	6.675	8.175	11	14.025
1.15018	1.28341	1.40183	5.425	6.25	6.225	7.975	10.8	12.75
1.14873	1.28942	1.40722	6.525	6.375	5.825	9.4	11.5	13.15
1.1587	1.2719	1.40678	6.05	6.325	6.55	8.775	11.5	14.075
1.15725	1.29047	1.41005	5.725	6.4	5.925	9.4	12.65	13.15
1.14809	1.29675	1.42214	5.875	6	6.275	9.6	12.175	14.75
1.14969	1.28982	1.42076	6.35	6.05	6.075	8.625	10.575	14.9
1.15135	1.27263	1.41627	6.2	5.75	6.3	8.3	10.175	13.975
1.1518	1.2969	1.3985	5.65	6.3	6.275	8.275	11.575	13.075
1.14899	1.31252	1.42071	5.875	6.4	6	8.55	10.825	13.6
1.156	1.30051	1.40284	5.675	6.5	6.325	8.1	11.275	14.4
1.15587	1.31233	1.40734	5.6	6.525	6.45	12.525	15.625	19

## Sheet: Figure 5b
Distance from start (\mum)	Conventional (Normalized Amplitude)	DeepULM (Normalized Amplitude)	mSPCN (Normalized Amplitude)	LOCA-ULM (Normalized Amplitude)
0	0	0	0.0929877	0.0464939
2.28215	0.0146522	0.00403896	0.0575441	0.0297232
4.5643	0.0264282	0.00852533	0.0331582	0.0225401
6.84645	0.0353279	0.0134591	0.01983	0.0249447
9.12859	0.0413514	0.0188403	0.0175594	0.0369367
11.4107	0.0444985	0.024669	0.0263465	0.0585164
13.6929	0.0437618	0.0302026	0.0495852	0.0948276
15.975	0.0382787	0.0348057	0.0901809	0.150274
18.2572	0.0300865	0.0399793	0.141271	0.214454
20.5393	0.0212909	0.0472751	0.195764	0.276619
22.8215	0.0139976	0.0582447	0.246564	0.326017
25.1036	0.0088515	0.0747268	0.289978	0.351443
27.3858	0.00244501	0.0974069	0.333914	0.351746
29.6679	-0.00345307	0.123547	0.376926	0.341345
31.9501	-0.00651534	0.150193	0.416393	0.335462
34.2322	-0.0044144	0.174387	0.449691	0.349315
36.5144	0.00568694	0.19362	0.474728	0.398164
38.7965	0.0273356	0.20969	0.493902	0.486155
41.0787	0.0556611	0.223645	0.50749	0.59696
43.3608	0.0844198	0.235929	0.514938	0.712366
45.643	0.107369	0.246983	0.515693	0.814162
47.9251	0.118356	0.257479	0.50915	0.885139
50.2073	0.116192	0.271824	0.494136	0.935545
52.4894	0.105621	0.287572	0.471592	0.972525
54.7716	0.0915187	0.299404	0.443182	0.994527
57.0537	0.0787613	0.302	0.410567	1
59.3359	0.0722234	0.290023	0.375395	0.987379
61.618	0.0741072	0.25383	0.333109	0.950539
63.9002	0.0810171	0.197814	0.283054	0.891076
66.1823	0.0891479	0.135754	0.230993	0.817413
68.4645	0.0946944	0.0814299	0.182691	0.737972
70.7466	0.0938516	0.048621	0.143909	0.661178
73.0288	0.0828093	0.0475091	0.117044	0.58549
75.3109	0.0629993	0.0706993	0.0978679	0.501646
77.5931	0.0397102	0.105731	0.0846117	0.416391
79.8752	0.0182618	0.140155	0.0755763	0.336747
82.1573	0.00397394	0.161521	0.0690625	0.26973
84.4395	0.00149234	0.160924	0.0654079	0.219428
86.7216	0.00922596	0.145763	0.0685248	0.17992
89.0038	0.0223186	0.122133	0.0750839	0.150276
91.2859	0.0358939	0.095575	0.0812061	0.130164
93.5681	0.0450754	0.0716306	0.0830124	0.119252
95.8502	0.045445	0.054582	0.0767964	0.119377
98.1324	0.0381226	0.0397827	0.0625699	0.140398
100.415	0.0265775	0.0263502	0.0438898	0.173679
102.697	0.0140978	0.0146911	0.0244503	0.207437
104.979	0.00397122	0.00521152	0.00794571	0.229886
107.261	-0.000626056	-0.00166051	-0.00210385	0.229489
109.543	0.000209056	-0.00547362	-0.00644365	0.204572
111.825	0.00423182	-0.00676875	-0.007234	0.16433
114.107	0.00944731	-0.00632169	-0.00598956	0.118221
116.39	0.0138606	-0.00490825	-0.00422498	0.0757017
118.672	0.0154851	-0.00329633	-0.00344881	0.0461406
120.954	0.0139913	-0.00112904	-0.00392583	0.025926
123.236	0.0107136	0.00200991	-0.00463975	0.00982674
125.518	0.00664966	0.00589886	-0.00481477	-0.000383954
127.8	0.00279679	0.0103162	-0.0036751	-0.00293279
130.082	0.000152475	0.0150401	-0.000444923	0.00395348
132.365	-0.00154731	0.0207679	0.00658328	0.0221288
134.647	-0.0032681	0.0279681	0.0174198	0.0508012
136.929	-0.00428463	0.0353964	0.0293834	0.0873184
139.211	-0.00385804	0.0417967	0.0397771	0.12902
141.493	-0.00124947	0.0459131	0.0459043	0.173248
143.775	0.0051323	0.0465997	0.0451144	0.220883
146.058	0.0164426	0.04419	0.0378423	0.277508
148.34	0.0296574	0.0400329	0.0274475	0.337933
150.622	0.0415629	0.0354952	0.017366	0.396356
152.904	0.0489449	0.0319438	0.0110332	0.446979
155.186	0.0485305	0.030625	0.0117677	0.487669
157.468	0.0396577	0.0312885	0.0196194	0.531004
159.75	0.0262087	0.0328198	0.031102	0.570093
162.033	0.0123949	0.0341108	0.0425583	0.594849
164.315	0.00242785	0.034053	0.0503308	0.595188
166.597	0.00045711	0.031522	0.0508572	0.559158
168.879	0.00742578	0.0259539	0.0437183	0.46495
171.161	0.0196011	0.0185357	0.0318964	0.334182
173.443	0.0328823	0.0107081	0.0184947	0.199067
175.725	0.0431688	0.00391209	0.00661649	0.0918203
178.008	0.046381	-0.000425803	-0.000672321	0.0445303
180.29	0.0412742	-0.00219041	-0.00345854	0.0689407
182.572	0.0308294	-0.00232835	-0.00367634	0.141018
184.854	0.0181499	-0.00154155	-0.00243402	0.234016
187.136	0.00633883	-0.000531913	-0.000839863	0.321187
189.418	-0.00150059	-1.36427e-06	-2.15411e-06	0.375785
191.7	-0.0044368	0	0	0.392989
193.983	-0.00465357	0	0	0.3923
196.265	-0.00326303	0	0	0.378302
198.547	-0.00137346	0	0	0.35554
200.829	-9.31652e-05	0	0	0.328559
203.111	-0.000240398	0	-0.000411546	0.295851
205.393	-0.00124866	0	-0.00170385	0.249549
207.676	-0.00229505	0	-0.00296566	0.197045
209.958	-0.0025668	0	-0.00323647	0.146357
212.24	-0.00125118	0	-0.00155574	0.105501
214.522	0.00252545	-0.000176445	0.00340446	0.0809086
216.804	0.0090022	-0.00104548	0.0127911	0.0685444
219.086	0.0170206	-0.00202594	0.0242618	0.0641811
221.368	0.0253245	-0.00241589	0.0351566	0.0641242
223.651	0.032658	-0.00151343	0.0428157	0.0646795
225.933	0.0380373	0.00141771	0.0446798	0.0628697
228.215	0.0430863	0.00685228	0.0406589	0.0628469
230.497	0.0476139	0.0138883	0.0329238	0.0645047
232.779	0.0507336	0.0214175	0.023691	0.065959
235.061	0.0515587	0.0283316	0.0151772	0.0653258
237.343	0.0492314	0.0335582	0.0095267	0.0607822
239.626	0.044115	0.0375516	0.00583168	0.0530999
241.908	0.0366337	0.0408418	0.0030315	0.0431806
244.19	0.0267874	0.0434289	0.00112616	0.0310242
246.472	0.0145762	0.0453129	0.00011566	0.0166306
248.754	0	0.0464939	0	0

## Sheet: Figure 5c
Number ofAcquisitions	Conventional (Intensity)	DeepULM (Intensity)	mSPCN (Intensity)	LOCA-ULM (Intensity)
1	0	0	0	9
2	7	0	0	26
3	7	0	0	35
4	7	0	0	35
5	7	5	6	41
6	13	5	6	55
7	16	15	11	57
8	16	15	11	57
9	16	18	15	60
10	16	18	18	66
11	22	18	18	68
12	28	28	28	72
13	34	44	37	82
14	39	49	40	96
15	39	50	41	98
16	43	52	44	102
17	43	52	44	106
18	43	52	44	112
19	48	52	44	129
20	48	52	44	144
21	48	52	44	153
22	64	52	44	168
23	64	52	44	180
24	64	52	44	182
25	64	52	44	182
26	64	52	44	187
27	64	63	52	207
28	64	65	53	216
29	64	67	60	216
30	64	68	61	216
31	64	70	61	223
32	64	70	61	225
33	64	70	61	226
34	64	70	61	229
35	64	70	61	230
36	64	70	61	243
37	64	71	63	250
38	64	72	68	253
39	64	80	74	253
40	64	87	74	265
41	65	92	77	274
42	75	93	80	300
43	82	93	80	305
44	82	93	83	310
45	87	102	92	324
46	90	102	92	336
47	91	110	93	351
48	91	110	93	366
49	91	113	93	373
50	95	119	102	383
51	95	119	102	387
52	95	123	105	393
53	102	123	105	401
54	102	128	105	407
55	103	138	107	419
56	103	146	113	424
57	103	148	117	424
58	106	148	117	437
59	109	154	124	462
60	109	154	124	469
61	109	154	128	476
62	109	154	130	494
63	116	154	130	497
64	116	154	130	503
65	116	154	130	511
66	116	154	130	511
67	119	161	139	518
68	119	162	142	528
69	119	162	142	539
70	119	178	154	539
71	131	180	159	542
72	131	190	162	548
73	131	190	162	564
74	131	190	162	564
75	135	194	169	568
76	135	194	169	581
77	135	194	169	581
78	135	194	169	581
79	135	194	169	583
80	135	198	169	583
81	135	198	169	588
82	137	210	174	597
83	137	216	174	610
84	137	216	174	610
85	137	216	174	616
86	137	216	174	626
87	137	216	174	626
88	137	216	174	627
89	137	219	175	635
90	137	219	175	643
91	137	219	175	651
92	141	219	175	658
93	148	225	175	675
94	152	231	175	687
95	152	236	181	691
96	152	241	184	691
97	152	241	184	707
98	156	241	193	717
99	161	245	200	730
100	161	255	211	730

## Sheet: Figure 6d
Time (s)	LOCA-ULM i (MB count)	LOCA-ULM ii (MB count)	Conventional i (MB count)	Conventional ii (MB count)
1	0	0	0	0
2	9	4	0	0
3	2	2	0	0
4	0	0	2	0
5	0	1	0	0
6	3	2	1	0
7	11	0	1	0
8	0	0	0	0
9	2	0	0	0
10	0	0	0	0
11	5	0	0	0
12	1	0	0	0
13	0	0	0	0
14	1	0	0	0
15	0	1	0	0
16	4	0	2	0
17	1	0	0	0
18	0	0	0	0
19	0	0	0	0
20	0	3	0	0
21	2	1	0	0
22	5	2	0	0
23	5	3	1	0
24	2	0	0	0
25	2	1	1	0
26	0	3	0	0
27	1	0	0	0
28	0	0	0	0
29	0	0	0	0
30	2	0	0	0
31	4	0	0	0
32	0	0	0	0
33	7	0	0	0
34	0	0	0	1
35	3	0	2	0
36	1	4	0	0
37	0	0	0	0
38	1	0	0	1
39	1	0	0	0
40	0	0	0	0
41	0	1	0	0
42	7	0	0	0
43	1	0	0	0
44	6	0	1	0
45	3	2	0	0
46	3	0	0	0
47	4	0	3	0
48	4	0	0	0
49	0	0	0	0
50	0	0	0	0
51	0	0	0	0
52	0	0	0	0
53	0	0	0	0
54	0	0	0	0
55	3	0	0	0
56	0	2	0	0
57	0	0	0	0
58	0	1	0	0
59	1	1	0	0
60	0	0	0	0
61	1	0	0	0
62	3	0	1	0
63	0	0	1	0
64	2	0	2	0
65	2	0	0	0
66	3	1	0	0
67	3	0	3	0
68	6	1	1	0
69	3	0	0	0
70	2	1	3	0
71	2	0	0	0
72	0	0	0	0
73	0	0	0	0
74	3	0	3	0
75	0	0	0	0
76	0	1	0	0
77	4	0	0	0
78	1	0	0	0
79	0	1	0	0
80	6	2	0	0
81	5	3	2	0
82	2	0	0	0
83	0	0	0	0
84	2	0	0	0
85	3	2	0	0
86	2	0	0	0
87	4	0	1	0
88	0	0	1	0
89	0	0	0	0
90	0	0	0	0
91	3	0	0	0
92	1	0	0	0
93	5	0	1	0
94	0	0	0	0
95	0	0	2	0
96	0	3	0	0
97	1	0	1	0
98	2	0	0	0
99	0	0	0	1
100	1	0	1	0
101	0	0	0	0
102	2	0	0	0
103	1	0	0	0
104	0	0	0	0
105	5	0	0	0
106	0	1	0	0
107	5	0	1	0
108	0	0	0	0
109	0	0	0	0
110	2	0	0	0
111	2	0	0	0
112	0	0	0	0
113	0	1	0	0
114	2	0	0	0
115	3	2	0	0
116	3	0	3	0
117	3	0	0	1
118	2	0	0	0
119	0	0	0	2
120	3	0	0	0
121	0	0	0	0
122	2	0	0	0
123	4	0	1	0
124	8	0	4	0
125	3	1	0	0
126	0	1	1	0
127	4	1	0	0
128	0	2	0	0
129	0	2	0	0
130	1	0	1	0
131	2	0	0	0
132	1	0	1	0
133	4	0	0	0
134	0	0	0	0
135	4	0	2	0
136	1	2	0	0
137	5	1	0	0
138	0	0	0	0
139	2	2	1	0
140	3	1	0	0
141	3	0	2	0
142	6	0	0	0
143	1	0	0	0
144	0	0	0	0
145	0	0	1	0
146	0	0	0	0
147	1	0	1	0
148	4	0	1	0
149	1	2	2	0
150	3	1	0	0
151	0	0	0	1
152	0	0	0	0
153	1	0	0	0
154	2	0	0	0
155	0	0	0	0
156	2	0	0	0
157	2	0	0	0
158	0	0	0	0
159	0	0	0	0
160	0	0	0	0
161	0	2	0	0
162	1	0	2	0
163	2	1	2	0
164	0	0	0	0
165	0	0	0	0
166	0	0	0	0
167	2	0	0	0
168	1	0	0	0
169	2	0	0	0
170	1	0	1	0
171	1	0	0	0
172	1	0	0	0
173	2	0	1	0
174	0	0	0	0
175	0	0	0	0
176	3	0	2	0
177	4	0	3	0
178	2	0	0	0
179	2	0	0	0
180	0	0	0	0
181	2	0	0	0
182	0	0	0	0
183	1	0	1	0
184	0	0	0	0
185	0	2	1	0
186	5	1	0	0
187	1	0	0	0
188	0	0	0	0
189	2	2	0	0
190	0	0	0	0
191	0	0	0	0
192	0	2	0	0
193	0	0	0	0
194	0	1	0	0
195	0	0	0	0
196	1	0	0	0
197	1	1	0	0
198	3	5	0	0
199	4	0	0	0
200	2	0	0	0
201	0	0	0	0
202	3	0	0	0
203	2	0	0	0
204	3	2	1	0
205	3	0	0	0
206	3	2	1	0
207	0	0	0	0
208	6	2	0	0
209	0	0	0	0
210	0	0	0	0
211	2	0	0	0
212	0	0	0	0
213	0	0	0	0
214	0	0	0	0
215	2	0	0	0
216	0	0	0	0
217	0	0	0	0
218	0	0	0	0
219	1	0	1	0
220	1	0	1	0
221	0	1	0	0
222	0	0	0	0
223	0	0	0	0
224	5	0	0	0
225	5	0	0	0
226	2	0	0	0
227	3	1	0	0
228	3	1	1	0
229	0	0	0	0
230	0	0	1	0
231	3	0	0	0
232	0	0	0	0
233	1	0	0	0
234	0	0	0	0
235	0	0	0	0
236	0	0	0	0
237	1	0	2	0
238	0	0	0	0
239	0	0	0	0
240	0	0	0	0
241	0	0	0	0
242	0	0	0	0
243	2	0	0	0
244	0	0	0	0
245	2	0	0	0
246	1	0	0	0
247	3	0	0	0
248	8	0	1	0
249	0	0	0	0
250	7	0	0	0
251	4	0	0	0
252	0	0	0	0
253	3	0	0	0
254	0	0	0	0
255	1	0	1	0
256	0	0	0	0
257	0	0	0	0
258	0	0	0	0
259	5	0	0	0
260	0	1	0	0
261	0	0	0	0
262	2	0	0	0
263	1	0	0	0
264	1	0	1	0
265	2	0	0	0
266	4	0	0	0
267	4	0	0	0
268	2	1	0	0
269	4	0	0	0
270	4	0	0	0
271	2	0	1	0
272	2	1	1	0
273	0	0	0	0
274	0	0	0	0
275	0	0	0	1
276	0	0	0	0
277	0	0	0	0
278	0	0	0	0
279	0	0	0	0
280	0	0	0	0
281	0	0	0	0
282	1	0	0	0
283	0	0	0	0
284	1	0	0	0
285	4	0	0	0
286	4	0	1	0
287	3	0	1	2
288	3	0	0	0
289	0	0	0	0
290	1	0	4	0
291	4	2	1	0
292	3	0	0	0
293	3	0	0	0
294	2	0	0	0
295	0	0	0	0
296	3	0	0	0
297	0	0	0	0
298	0	0	0	0
299	1	0	0	0
300	0	0	0	0
301	0	0	0	0
302	0	0	0	0
303	1	0	0	0
304	0	1	0	0
305	0	0	1	1
306	2	0	0	0
307	0	2	0	0
308	2	0	2	0
309	0	0	1	0
310	1	1	0	0
311	0	0	0	0
312	1	3	0	0
313	0	0	0	0
314	5	0	0	0
315	1	0	0	0
316	0	0	0	0
317	0	0	0	0
318	0	0	0	0
319	0	2	0	0
320	1	0	0	0
321	5	2	0	0
322	0	0	0	2
323	3	0	0	0
324	7	0	0	0
325	0	0	0	0
326	0	0	0	0
327	0	0	0	0
328	0	0	0	0
329	0	0	0	1
330	2	1	0	0
331	1	0	1	0
332	0	0	0	0
333	4	0	1	0
334	2	0	1	0
335	3	0	1	0
336	0	0	0	0
337	7	0	0	0
338	0	0	0	0
339	0	1	0	0
340	4	0	0	1
341	0	0	0	0
342	0	0	0	0
343	5	0	0	0
344	1	0	0	0
345	0	0	0	0
346	0	0	0	0
347	3	0	0	0
348	1	0	0	0
349	0	0	0	0
350	0	0	0	0
351	0	0	0	0
352	0	0	0	0
353	0	0	0	0
354	0	1	0	0
355	7	0	0	0
356	3	0	0	0
357	1	0	0	0
358	2	0	0	0
359	0	0	0	0
360	0	0	0	0
361	1	1	0	0
362	4	0	0	0
363	0	0	1	0
364	0	2	0	0
365	5	0	0	0
366	7	0	0	0
367	1	0	0	0
368	0	1	0	0
369	6	0	0	0
370	3	0	0	0
371	3	0	0	0
372	1	3	0	0
373	0	2	0	0
374	0	0	0	0
375	0	2	0	0
376	0	0	0	0
377	4	0	0	0
378	2	0	2	0
379	1	0	0	0
380	4	0	0	0
381	0	0	0	0
382	2	0	2	0
383	1	0	0	0
384	0	0	0	0
385	0	0	0	0
386	5	0	4	0
387	0	0	0	0
388	1	0	0	0
389	0	0	0	0
390	0	0	0	0
391	0	1	0	0
392	0	0	0	0
393	0	0	0	0
394	0	0	0	0
395	1	0	1	0
396	1	0	0	0
397	0	4	0	0
398	0	3	0	0
399	0	0	0	0
400	0	0	0	0
401	4	0	0	0
402	1	0	1	0
403	2	0	1	0
404	0	1	0	0
405	3	0	0	0
406	0	0	0	0
407	0	0	0	0
408	0	0	0	0
409	0	2	0	0
410	3	0	0	0
411	0	0	0	0
412	0	0	0	0
413	0	0	0	0
414	0	0	0	0
415	2	0	0	0
416	0	0	0	0
417	5	0	0	0
418	0	0	0	0
419	0	0	0	0
420	1	0	0	0
421	3	0	0	0
422	4	0	0	0
423	0	0	0	0
424	0	0	0	0
425	2	0	2	0
426	0	1	0	0
427	4	2	0	0
428	2	1	0	0
429	4	0	1	0
430	3	0	0	0
431	0	0	0	0
432	0	0	0	0
433	0	0	0	0
434	0	0	1	0
435	1	0	0	0
436	2	0	0	0
437	0	0	0	0
438	0	2	0	0
439	0	0	0	0
440	1	0	0	0
441	2	6	0	0
442	0	1	0	0
443	0	0	0	0
444	5	2	0	0
445	0	0	0	0
446	2	0	0	0
447	2	0	1	0
448	0	2	1	0
449	1	0	1	0
450	1	0	0	0
451	0	1	0	0
452	0	0	0	0
453	2	0	1	0
454	0	0	0	0
455	2	0	1	0
456	2	0	0	0
457	0	0	0	0
458	4	1	0	0
459	0	0	0	0
460	0	0	0	0
461	3	0	0	0
462	0	0	0	0
463	3	0	1	0
464	0	0	0	0
465	3	0	3	0
466	3	0	1	0
467	2	1	0	0
468	0	2	0	0
469	1	0	0	0
470	2	0	0	0
471	4	0	0	0
472	4	0	0	0
473	2	0	0	0
474	0	2	0	0
475	4	0	2	0
476	0	0	0	0
477	0	0	0	0
478	2	0	0	0
479	0	0	0	0
480	0	0	0	0
481	2	0	0	0
482	2	0	0	0
483	8	2	0	0
484	0	2	0	0
485	0	0	0	0
486	0	0	0	0
487	0	0	0	0
488	0	1	0	0
489	0	0	0	0
490	0	0	0	0
491	4	0	1	0
492	0	0	0	0
493	3	0	0	0
494	2	0	0	0
495	4	0	0	0
496	1	0	0	0
497	0	0	1	0
498	0	0	2	0
499	0	0	0	0
500	2	0	0	0
501	5	0	0	0
502	0	2	0	0
503	0	0	0	0
504	0	0	0	0
505	1	0	0	0
506	0	6	0	0
507	0	4	0	0
508	0	1	0	0
509	2	1	0	0
510	0	0	0	0
511	0	0	0	0
512	0	0	0	0
513	1	1	0	0
514	4	0	1	0
515	0	0	0	0
516	0	1	0	0
517	1	0	0	0
518	0	0	0	0
519	0	0	1	0
520	0	0	0	0
521	0	0	0	0
522	2	0	0	0
523	1	0	0	0
524	6	0	0	0
525	0	0	0	0
526	3	0	0	0
527	1	0	0	0
528	0	2	0	0
529	3	0	1	0
530	0	0	0	0
531	0	0	0	0
532	0	0	0	0
533	0	0	0	0
534	0	0	0	0
535	1	0	0	0
536	0	0	0	0
537	1	0	0	0
538	1	0	1	0
539	0	0	0	0
540	4	0	1	0
541	1	0	0	0
542	0	0	0	0
543	2	1	0	0
544	0	0	0	0
545	5	0	0	0
546	3	0	0	0
547	0	0	0	0
548	4	0	0	0
549	0	0	0	0
550	1	0	0	0
551	1	0	0	0
552	1	0	0	0
553	0	0	0	0
554	0	0	0	0
555	3	1	0	0
556	4	0	0	0
557	2	0	0	0
558	0	0	0	0
559	4	2	2	0
560	4	0	0	0
561	0	0	0	0
562	2	0	0	0
563	0	0	0	1
564	2	2	2	0
565	4	0	3	0
566	0	0	0	0
567	0	3	0	0
568	1	0	0	0
569	0	0	0	0
570	0	0	0	0
571	4	0	0	0
572	0	0	0	0
573	0	1	0	0
574	0	0	1	0
575	0	0	0	0
576	0	1	3	0
577	3	0	0	0
578	0	0	0	0
579	2	0	0	0
580	0	0	0	0
581	0	0	0	0
582	0	0	0	0
583	3	2	0	0
584	0	0	0	0
585	1	0	0	0
586	0	1	0	1
587	1	0	0	0
588	0	0	0	0
589	1	0	1	0
590	0	0	0	0
591	3	0	0	0
592	0	0	0	0
593	0	0	2	0
594	0	1	0	0
595	1	1	0	0
596	0	0	1	0
597	1	0	0	0
598	0	1	0	0
599	0	0	0	0
600	0	1	0	0
601	1	0	2	0
602	0	0	0	0
603	3	0	0	0
604	2	0	0	0
605	0	0	0	0
606	1	2	0	0
607	0	0	0	0
608	1	0	0	0
609	1	0	0	0
610	6	0	0	0
611	0	0	0	0
612	0	0	0	0
613	0	3	0	0
614	0	0	0	0
615	2	0	1	0
616	0	0	0	0
617	2	0	3	0
618	2	0	3	0
619	0	0	0	0
620	4	0	0	1
621	2	1	0	0
622	0	0	1	0
623	0	0	0	0
624	1	0	0	0
625	0	0	0	0
626	0	3	0	0
627	0	0	0	0
628	2	3	0	0
629	0	0	0	0
630	1	0	0	0
631	1	0	0	0
632	1	0	0	0
633	1	0	2	0
634	0	0	0	0
635	0	5	0	0
636	1	1	0	0
637	0	0	2	0
638	1	2	0	0
639	0	1	0	0
640	0	2	0	0
641	0	0	0	0
642	0	0	0	0
643	0	0	0	0
644	1	0	0	0
645	0	1	0	0
646	0	0	0	0
647	0	2	0	0
648	0	0	0	0
649	1	3	0	0
650	0	2	0	0
651	0	0	0	0
652	0	3	0	0
653	0	0	0	0
654	0	0	0	0
655	0	0	0	0
656	0	0	0	0
657	0	0	0	0
658	2	0	0	0
659	0	0	0	0
660	0	0	3	0
661	0	1	0	0
662	0	0	0	0
663	2	2	0	0
664	2	1	0	0
665	0	0	0	0
666	2	0	1	0
667	0	0	0	0
668	0	0	0	0
669	0	0	0	0
670	2	1	0	0
671	0	2	0	0
672	0	2	0	0
673	0	0	0	0
674	0	1	0	0
675	2	0	0	0
676	0	1	0	0
677	0	0	0	0
678	2	0	1	0
679	2	0	0	0
680	1	0	0	0
681	3	0	0	0
682	2	1	0	1
683	0	0	0	0
684	0	0	0	0
685	0	2	0	0
686	0	0	0	0
687	1	0	1	0
688	1	0	0	0
689	0	1	0	0
690	0	0	0	0
691	0	1	0	0
692	2	0	0	0
693	0	0	0	0
694	0	1	1	0
695	0	0	0	0
696	0	2	2	0
697	1	0	0	0
698	1	0	0	0
699	0	0	0	0
700	0	1	0	0
701	0	0	0	0
702	4	0	1	0
703	1	0	0	0
704	0	0	0	0
705	0	0	0	0
706	0	0	0	0
707	1	0	1	0
708	2	1	0	0
709	0	0	0	0
710	2	0	0	0
711	1	0	0	0
712	3	0	0	0
713	0	0	0	0
714	0	1	0	0
715	0	0	0	0
716	1	1	0	0
717	0	1	0	0
718	0	0	0	0
719	0	0	0	0
720	0	0	0	0
721	0	0	0	0
722	6	0	3	0
723	1	0	0	0
724	2	1	0	0
725	1	2	0	0
726	0	1	0	0
727	5	0	0	0
728	1	0	1	0
729	2	0	0	0
730	1	0	0	0
731	2	1	0	0
732	8	0	0	0
733	0	0	0	0
734	0	1	0	0
735	0	2	0	1
736	1	0	0	0
737	0	0	0	0
738	1	1	0	0
739	1	0	0	0
740	0	0	0	0
741	6	0	1	0
742	2	2	0	0
743	0	0	0	0
744	3	0	0	0
745	1	0	0	0
746	0	0	0	0
747	1	0	0	0
748	0	1	1	0
749	0	0	0	0
750	0	0	0	0
751	7	0	0	0
752	0	0	0	0
753	0	0	0	0
754	0	0	0	0
755	0	0	0	0
756	2	0	3	0
757	1	2	0	0
758	0	0	0	0
759	2	0	0	0
760	0	0	0	0
761	4	0	0	0
762	0	0	0	0
763	3	0	0	0
764	0	0	0	0
765	0	1	0	0
766	2	0	0	0
767	2	0	0	0
768	0	0	0	0
769	0	0	0	0
770	1	0	0	0
771	3	0	0	0
772	2	0	0	0
773	4	0	0	0
774	0	0	1	0
775	0	0	0	0
776	3	0	0	0
777	0	0	0	0
778	1	0	0	0
779	0	0	0	0
780	0	0	1	0
781	1	0	0	0
782	1	0	0	0
783	3	0	0	0
784	1	4	1	0
785	0	0	0	0
786	0	0	0	0
787	0	0	0	0
788	0	0	0	0
789	0	0	0	0
790	1	0	0	0
791	4	0	0	0
792	0	0	0	0
793	0	0	1	0
794	2	0	0	0
795	0	0	0	0
796	0	0	0	0
797	0	2	0	1
798	0	0	0	0
799	0	0	0	0
800	2	0	0	0
801	1	0	0	0
802	2	0	0	0
803	0	0	0	0
804	0	0	1	0
805	0	0	0	1
806	6	0	1	0
807	5	0	4	0
808	2	1	0	3
809	1	0	1	0
810	0	2	0	0
811	0	0	0	0
812	1	0	2	0
813	2	0	1	0
814	6	0	2	0
815	1	0	1	0
816	0	0	0	0
817	0	0	0	0
818	0	0	0	0
819	2	0	0	0
820	0	0	0	0
821	2	0	0	0
822	0	0	0	0
823	2	0	0	0
824	1	0	0	0
825	0	0	0	0
826	0	0	0	0
827	0	0	0	0
828	0	0	0	1
829	0	0	0	0
830	1	0	0	0
831	0	0	0	0
832	0	0	0	0
833	4	1	0	0
834	0	0	0	0
835	0	2	0	0
836	0	0	0	0
837	0	3	0	0
838	0	2	0	0
839	0	1	0	0
840	1	0	0	0
841	2	0	0	0
842	0	0	0	0
843	1	1	0	0
844	0	0	0	0
845	0	2	0	0
846	0	3	0	0
847	0	0	1	0
848	0	0	0	0
849	7	0	0	0
850	0	0	0	0
851	4	3	1	0
852	3	0	0	0
853	3	0	0	0
854	2	0	1	0
855	0	0	0	0
856	0	0	0	0
857	0	1	0	0
858	0	0	0	0
859	0	1	0	0
860	0	4	1	0
861	2	2	0	0
862	3	0	0	0
863	2	0	1	0
864	0	3	0	0
865	1	1	0	0
866	5	0	1	0
867	0	0	0	0
868	0	0	0	0
869	3	1	0	0
870	0	0	0	0
871	1	1	3	0
872	0	0	1	0
873	1	0	1	0
874	0	0	0	0
875	0	0	2	0
876	0	0	0	0
877	0	1	0	0
878	4	0	0	0
879	0	1	0	0
880	1	0	0	0
881	0	0	0	0
882	0	0	0	0
883	0	1	0	0
884	1	0	0	0
885	1	0	1	0
886	0	0	0	0
887	0	0	0	1
888	0	0	0	0
889	0	1	0	0
890	0	0	0	0
891	2	0	2	1
892	0	0	0	0
893	2	0	0	0
894	0	1	0	0
895	0	0	0	0
896	1	0	0	0
897	1	0	0	0
898	0	0	0	0
899	3	0	3	0
900	2	0	0	0

## Sheet: Supplementary Fig1
Conventional Lateral Localization Error	Conventional Axial Localization Error	LOCAULM Lateral Localization Error	LOCAULM Axial Localization Error
-15.8778	-5.88634	-9.2519	-10.3113
-1.54096	-5.76755	-1.96506	-4.36309
-0.215746	-13.375	-2.24953	-8.09575
5.00579	-11.7202	5.76305	-10.2191
5.77438	-15.6391	8.6047	-17.9624
0.398852	-6.08017	-0.234166	-10.9069
-5.10626	-8.91003	0.0194789	-18.4314
-1.64431	-15.364	4.08406	-9.5235
3.83818	-9.58785	-0.89684	-3.61077
0.183615	-3.95918	-0.54993	-10.4518
0.213566	-12.0941	2.54895	-7.07597
8.76858	-3.1708	-0.105259	-16.183
-1.96424	-16.8825	3.13065	-9.19075
4.34776	-9.31482	-6.95581	-0.0900189
-3.12818	-0.906795	0.175672	-11.284
2.17948	-15.2142	1.47536	-7.77185
4.2737	-6.6646	-5.55879	-2.11516
-10.3672	-2.72958	-2.8516	-5.46968
-1.38722	-7.59762	-3.09643	-2.42598
-2.25709	-2.48521	0.227487	-7.16796
1.96836	-4.46557	11.259	-7.95194
8.66012	-6.73978	-0.356353	-1.66866
2.05934	-1.96078	-0.201578	-5.63851
-1.94115	-4.88373	-2.103	-12.2207
-0.522298	-10.1589	-5.20151	-12.4097
-11.1537	-12.6494	-3.03182	-11.4759
-1.64861	-11.0666	-0.263524	-8.36345
3.28048	-12.6146	-3.40567	-15.3893
-0.848762	-13.7036	-4.57143	-6.67128
-3.55621	-4.98418	-3.97841	-4.20041
-5.88543	-5.7523	3.10493	-6.85082
1.29571	-8.22478	2.56681	-6.36294
6.06812	-5.59649	-0.68725	0.573124
1.88966	-5.14119	-0.489166	-4.32877
0.980175	-6.12064	-6.44634	-9.66475
-1.97568	-7.499	1.17484	-5.99716
2.06936	-6.90865	7.08652	-2.78421
3.70753	1.13444	2.68614	-10.5809
7.75934	2.92924	0.641121	-5.35435
-23.6552	-8.97269	3.50693	-3.6576
-11.1749	-7.34981	-0.124792	-7.20416
1.98827	-7.23277	4.32044	-0.348674
-0.2694	-6.7156	-2.4611	-12.6856
1.19448	-0.68802	2.31496	-6.81956
-1.64504	-13.271	-6.84676	-5.40524
3.27729	-5.67751	-0.683899	-4.09813
-18.4491	-3.59168	2.12108	-1.79543
0.576722	-1.61887	-0.565207	-3.80803
0.471144	-0.234523	0.629684	-7.52362
-0.48467	-6.1739	2.69352	-18.0528
-10.9509	-4.8027	3.40711	-6.1601
5.79762	-13.5601	-5.98899	-12.0892
1.83707	-6.59088	-0.965533	-3.70888
-2.03219	-10.134	5.2135	-10.9642
-0.422211	-3.85157	-4.16556	-5.40529
2.39714	-13.0507	0.361964	-9.65221
-0.132825	-6.44965	-2.62546	-11.292
0.275387	-8.45041	-2.16311	-3.14143
0.0562693	-8.3024	2.93344	-9.65128
-4.09187	-1.60353	1.80372	-8.39682
4.13162	-9.40981	0.315841	2.10715
4.55628	-9.83092	9.95458	-17.7427
-1.76459	11.2268	-1.07289	-9.66309
6.47424	-17.7258	-2.94046	-11.5828
0.247031	-10.5738	4.05898	-9.05379
-1.06759	-7.29332	8.63557	-4.00904
2.64738	-5.37842	15.5555	-6.44092
7.15362	-4.30461	-7.38671	-8.31139
10.0495	-6.53585	4.19437	-9.69846
-5.83131	-9.67527	-5.3174	-4.03426
-0.874993	-9.6094	1.64386	-10.0731
-4.33679	-3.93192	-4.87968	-6.32504
2.31568	-12.7404	4.22125	-12.8989
-2.86597	-8.1937	1.98755	-13.3937
3.25207	-10.9847	0.836638	-9.39748
0.655498	-11.7122	0.542653	-11.9454
0.939129	-8.10675	-0.803651	-11.6309
0.347837	-11.3187	0.133531	0.755777
-0.164802	-9.32356	0.418917	-4.3985
1.65933	-0.901302	2.06109	-4.93733
-3.50508	0.042915	0.259374	-10.4567
21.2005	-0.161865	1.18824	-5.16536
2.43447	-9.76333	1.12862	-9.93011
0.135222	-6.24588	0.762685	-7.62515
-2.4174	-10.1463	1.95024	-4.04271
0.148374	-8.96165	1.20149	-5.3339
2.90077	-6.22593	0.386856	-14.7919
1.98116	-9.10235	-1.89972	-8.54455
3.89559	-11.7759	-2.27822	-10.0642
-0.566355	-4.37136	8.7281	-3.59806
-1.00971	-7.47577	-3.79989	-11.298
5.4381	-2.94762	-3.04166	-16.0258
-1.82626	-11.0752	7.29863	-6.46543
-4.52143	-13.0959	3.13089	-8.40152
25.1578	-9.87486	-2.72444	-11.0331
2.14897	-8.57937	-3.67646	-2.00182
-2.26215	-10.6935	-4.76221	-10.9205
-3.31118	-2.43343	18.4524	-11.5646
-0.577626	-10.155	2.01531	-6.09342
29.3855	-7.45789	-2.62946	-8.78265
-8.48169	-4.72422	2.11384	-7.20272
-1.82903	-9.68026	-1.25974	-6.68002
-5.43305	4.30322	2.2668	-11.386
-1.84348	-6.47418	1.74589	-10.0043
0.700789	-11.0496	-10.228	-27.2153
18.555	-11.9507	0.639147	-6.66534
-13.0337	-24.4886	3.0849	-7.26439
13.0304	-5.21678	2.69955	-6.46698
-1.9392	-3.90026	-4.94474	-9.74925
2.26944	-5.81954	5.75485	-3.20119
-4.89616	-6.53341	0.564315	-5.18463
-0.557991	-5.86029	2.00269	-5.25502
1.66976	-2.74926	12.6525	-6.40166
-5.09871	-5.73644	4.86141	-4.48781
0.537743	-7.49729	-2.93097	-7.932
-4.58985	-9.88346	-13.2036	-7.6575
-20.2721	-5.53233	2.72783	-7.74472
3.28884	-6.55025	0.136356	-9.34563
-0.991063	-9.24765	1.47924	-9.75693
3.37081	-10.008	-2.49634	-12.6775
-1.49019	-10.6509	3.95626	-13.1445
1.25608	-10.8128	4.88725	-9.40611
1.90711	-10.41	0.558345	-4.64599
1.38673	-6.11971	-2.68683	-2.0886
0.864617	-1.953	6.78812	-3.58344
1.66164	-7.01182	7.78023	-1.59092
5.64844	9.2142	3.52318	-5.94793
3.76637	-3.68463	3.89198	-6.93515
6.9566	-8.99325	0.00585844	-7.53264
-2.2294	-4.04298	-0.951311	-13.8963
0.417726	-13.6748	3.4574	-5.8205
2.16172	-5.5437	0.0771461	-8.46497
2.61599	-28.0554	1.40274	-5.00953
-0.0483544	-7.99415	-1.84814	-10.2324
-0.438155	-2.94089	0.371234	-12.1646
0.0381144	-9.99218	11.279	-4.8579
1.74013	-7.56832	-6.26788	-8.7534
8.26215	-4.76006	-8.01171	-11.2204
-6.6995	-7.72214	2.22565	-7.13251
-15.2131	-11.5381	0.890976	-10.7936
4.33548	-5.06182	0.536907	-12.4161
0.689906	-11.0915	-3.94623	-6.01459
-0.165342	-9.44594	1.42298	-6.17748
-1.39447	-5.41869	-6.06058	-3.43407
-1.73963	-5.53653	-5.21444	-7.59227
-1.43409	-5.02837	4.28338	-9.57182
-3.02398	-12.5543	2.88453	-2.34501
6.11985	-4.46091	-3.21541	-5.14212
1.14976	-2.40222	-1.09231	-7.67739
-2.63787	-6.62987	1.48255	-15.112
0.0235113	-11.6141	2.96514	-14.6922
1.51945	-16.4463	1.83518	-9.12032
1.33625	-15.0165	-4.41286	-1.15003
-0.690306	-10.0992	-0.383465	-15.1601
-5.69777	-1.10302	1.36352	-18.9929
1.02818	-15.7793	-14.1014	-10.5231
3.18848	-19.4173	5.28388	-6.6395
-10.9053	-10.8283	6.73794	-11.3224
-1.28762	-5.77333	1.27957	-14.9572
27.2857	-9.09001	10.0547	-6.88778
3.52031	-15.1561	-2.14846	-4.32094
-10.978	-8.23814	8.37524	-10.2956
1.95519	-4.00485	-14.3411	-33.2254
11.434	-9.38238	-6.47929	-2.67159
-15.2782	-39.4914	20.0174	-4.96798
-3.30571	0.711319	1.5979	-9.19594
32.6594	-2.19485	5.77109	-11.3772
-4.45691	-11.225	-0.316014	-9.09561
1.83081	-14.1024	-0.521	-8.52562
-2.9734	-9.41547	-3.83993	-14.4311
0.886099	-7.08448	-2.82006	-8.7951
-5.16402	-8.9755	-2.17727	-6.5766
2.89824	-8.46764	-13.5539	-6.44413
-1.6138	-3.73798	5.94714	-15.6118
-11.0636	-8.56223	1.26004	-7.50665
5.35864	-15.3303	6.68295	-3.8571
1.30328	-5.2274	0.419859	-15.422
3.90433	-2.46862	-1.77844	-9.72843
-0.588661	-17.4452	4.76261	-18.6953
0.333414	-11.7737	-3.66381	-5.82542
3.91704	-19.1736	-1.50679	-5.12206
-6.50279	-4.99597	3.93697	-11.1181
-1.56887	-5.83101	-1.53184	-17.3027
2.17974	-7.65835	-0.228559	-8.60798
1.99768	-11.8319	3.2037	-10.677
-0.59164	-7.04158	-2.83484	-18.5811
4.19349	-8.91334	0.204783	-10.3858
-1.84587	-14.5019	1.51767	-1.13653
-0.932494	-7.35522	5.25727	-14.8992
-1.9844	6.24735	-4.2778	-1.64028
6.56512	-11.8321	-4.76221	-10.9205
-3.31118	-2.43343	18.4524	-11.5646
-0.577626	-10.155	2.01531	-6.09342
29.3855	-7.45789	-2.62946	-8.78265
-8.48169	-4.72422	2.11384	-7.20272
-1.82903	-9.68026	-1.25974	-6.68002
-5.43305	4.30322	2.2668	-11.386
-1.84348	-6.47418	1.74589	-10.0043
0.700789	-11.0496	-10.228	-27.2153
18.555	-11.9507	0.639147	-6.66534
-13.0337	-24.4886	3.0849	-7.26439
13.0304	-5.21678	2.69955	-6.46698
-1.9392	-3.90026	-4.94474	-9.74925
2.26944	-5.81954	5.75485	-3.20119
-4.89616	-6.53341	0.564315	-5.18463
-0.557991	-5.86029	2.00269	-5.25502
1.66976	-2.74926	12.6525	-6.40166
-5.09871	-5.73644	4.86141	-4.48781
0.537743	-7.49729	-2.93097	-7.932
-4.58985	-9.88346	-13.2036	-7.6575
-20.2721	-5.53233	2.72783	-7.74472
3.28884	-6.55025	0.136356	-9.34563
-0.991063	-9.24765	1.47924	-9.75693
3.37081	-10.008	-2.49634	-12.6775
-1.49019	-10.6509	3.95626	-13.1445
1.25608	-10.8128	4.88725	-9.40611
1.90711	-10.41	0.558345	-4.64599
1.38673	-6.11971	-2.68683	-2.0886
0.864617	-1.953	6.78812	-3.58344
1.66164	-7.01182	7.78023	-1.59092
5.64844	9.2142	3.52318	-5.94793
3.76637	-3.68463	3.89198	-6.93515
6.9566	-8.99325	0.00585844	-7.53264
-2.2294	-4.04298	-0.951311	-13.8963
0.417726	-13.6748	3.4574	-5.8205
2.16172	-5.5437	0.0771461	-8.46497
2.61599	-28.0554	1.40274	-5.00953
-0.0483544	-7.99415	-1.84814	-10.2324
-0.438155	-2.94089	0.371234	-12.1646
0.0381144	-9.99218	11.279	-4.8579
1.74013	-7.56832	-6.26788	-8.7534
8.26215	-4.76006	-8.01171	-11.2204
-6.6995	-7.72214	2.22565	-7.13251
-15.2131	-11.5381	0.890976	-10.7936
4.33548	-5.06182	0.536907	-12.4161
0.689906	-11.0915	-3.94623	-6.01459
-0.165342	-9.44594	1.42298	-6.17748
-1.39447	-5.41869	-6.06058	-3.43407
-1.73963	-5.53653	-5.21444	-7.59227
-1.43409	-5.02837	4.28338	-9.57182
-3.02398	-12.5543	2.88453	-2.34501
6.11985	-4.46091	-3.21541	-5.14212
1.14976	-2.40222	-1.09231	-7.67739
-2.63787	-6.62987	1.48255	-15.112
0.0235113	-11.6141	2.96514	-14.6922
1.51945	-16.4463	1.83518	-9.12032
1.33625	-15.0165	-4.41286	-1.15003
-0.690306	-10.0992	-0.383465	-15.1601
-5.69777	-1.10302	1.36352	-18.9929
1.02818	-15.7793	-14.1014	-10.5231
3.18848	-19.4173	5.28388	-6.6395
-10.9053	-10.8283	6.73794	-11.3224
-1.28762	-5.77333	1.27957	-14.9572
27.2857	-9.09001	10.0547	-6.88778
3.52031	-15.1561	-2.14846	-4.32094
-10.978	-8.23814	8.37524	-10.2956
1.95519	-4.00485	-14.3411	-33.2254
11.434	-9.38238	-6.47929	-2.67159
-15.2782	-39.4914	20.0174	-4.96798
-3.30571	0.711319	1.5979	-9.19594
32.6594	-2.19485	5.77109	-11.3772
-4.45691	-11.225	-0.316014	-9.09561
1.83081	-14.1024	-0.521	-8.52562
-2.9734	-9.41547	-3.83993	-14.4311
0.886099	-7.08448	-2.82006	-8.7951
-5.16402	-8.9755	-2.17727	-6.5766
2.89824	-8.46764	-13.5539	-6.44413
-1.6138	-3.73798	5.94714	-15.6118
-11.0636	-8.56223	1.26004	-7.50665
5.35864	-15.3303	6.68295	-3.8571
1.30328	-5.2274	0.419859	-15.422
3.90433	-2.46862	-1.77844	-9.72843
-0.588661	-17.4452	4.76261	-18.6953
0.333414	-11.7737	-3.66381	-5.82542
3.91704	-19.1736	-1.50679	-5.12206
-6.50279	-4.99597	3.93697	-11.1181
-1.56887	-5.83101	-1.53184	-17.3027
2.17974	-7.65835	-0.228559	-8.60798
1.99768	-11.8319	3.2037	-10.677
-0.59164	-7.04158	-2.83484	-18.5811
4.19349	-8.91334	0.204783	-10.3858
-1.84587	-14.5019	1.51767	-1.13653
-0.932494	-7.35522	4.43598	-14.2053
-1.9844	6.24735	0.476359	-5.74041
6.56512	-11.8321	6.34263	-9.86423
-1.35372	-4.32015	-3.64925	-8.03901
2.91375	-10.0108	4.28451	-8.55044
-3.28838	-8.4858	-1.23094	-2.25033
7.88765	-4.63029	-15.563	-5.38463
2.03712	-7.67862	7.44478	-1.01136
-1.06018	-7.50771	5.95342	-13.2765
-0.404281	-4.74922	1.57838	-7.62455
-22.8171	-3.33443	-6.20018	-11.2154
4.5328	-1.89032	2.62334	-4.44524
23.6518	-10.4778	-0.666917	-6.10711
0.00775759	-5.77963	-4.01257	-10.1468
-2.59349	-9.72602	1.62145	-9.85296
3.42485	-8.03078	7.89938	-10.7557
2.89392	-9.07918	-2.21644	-12.2854
-2.45243	-9.60046	0.997556	-23.5133
-1.76189	-5.69873	6.68363	-19.714
22.274	-9.68097	-2.10058	-10.4313
0.9017	-9.33889	4.46237	-6.28101
-4.04115	-25.3286	-1.88182	-11.8385
22.4933	-13.2602	-4.07944	-14.2449
13.7582	-13.5125	-1.86648	-6.94348
0.153608	-10.7885	-8.63841	-4.25566
2.02582	-6.63142	-0.753665	-1.67688
-11.2373	-9.07954	4.68452	-26.4538
2.95374	-6.29821	-3.98336	-9.98437
-0.211089	-13.2781	-3.24443	-6.58775
-1.14641	-5.85621	-20.3673	-8.58982
-6.40748	-6.025	0.912562	-17.2521
1.63935	-3.74129	-0.934064	-10.348
1.71273	-27.6441	-0.854433	-9.8678
-1.65776	-8.60707	-2.46588	-5.39582
-0.493688	-6.28058	-0.185811	-6.78757
-27.4706	-9.6932	-0.381205	-16.3553
5.9956	-16.7159	11.4766	-8.52364
-3.2516	-11.5227	2.12205	-6.7028
-0.743307	-8.09431	4.29057	-10.1167
-3.8674	-4.51379	-1.25568	-22.1641
-0.106428	-5.88259	-1.03322	-6.659
1.34885	-15.0261	-5.03648	-9.86311
-4.38825	-3.32099	2.77249	-3.66396
5.45623	-1.79216	1.0311	1.99183
-18.3327	-9.59613	5.69717	-3.82049
2.98712	-10.7821	-28.2532	-17.3319
-2.38137	-25.913	-0.90667	-9.09207
-0.699672	-8.41726	0.215118	-2.83892
-1.13589	-8.83238	2.80006	-4.09863
3.10402	-7.42523	9.94528	-8.11365
1.76264	12.6373	-2.62644	-9.18767
2.93185	-11.5918	1.01525	-15.2881
2.78553	-2.56507	-0.502362	-3.89675
-40.3392	-19.1653	-0.244047	-6.2738
0.131138	-7.59868	3.04114	-3.91564
0.129695	-4.84968	5.74195	-12.0241
0.872909	-5.8604	-5.94106	-2.63284
10.2754	-8.32168	1.86402	-2.54425
-2.84395	-9.97131	-0.85006	-1.22352
-0.583153	-13.5394	4.54669	-10.6725
0.00989368	-3.63962	1.1494	-16.3551
-0.599816	-6.02458	-1.6188	-13.1823
2.33982	-2.57075	-1.16524	-7.14312
3.92997	-13.8088	-0.821941	-1.57199
-5.20512	-2.01885	-2.64668	-3.86862
0.532848	-5.85232	-0.996141	-17.2271
-0.331213	-4.1584	-0.986234	-11.1191
2.38444	-14.1992	5.09285	-5.43148
3.26713	-20.8178	-9.74721	-12.2289
-21.4056	-29.7159	3.60897	-10.8092
-3.38401	-13.2006	5.04223	-5.98822
0.176376	-6.50531	-2.05758	-2.92507
0.188459	-3.06426	0.62708	-16.6695
-1.28975	-4.21038	3.70314	-8.24834
1.47328	-13.8716	-0.336461	-13.5213
1.32224	-9.59425	-0.592453	-2.36534
8.17105	-5.66325	0.372364	-10.6831
-10.3628	-7.43688	1.82264	-15.4799
9.96681	-8.43442	-3.83234	-13.1577
0.944597	-7.73864	-2.98017	-12.9936
-4.07345	-6.5567	0.569083	-9.79757
1.075	-14.6938	-0.0329839	-16.2965
0.868806	-8.46912	6.86418	-5.22119
0.327885	-11.3404	5.46736	-8.95309
-0.323893	3.63961	0.764822	-7.23951
3.81923	-12.6389	-1.69684	-6.89607
0.0143828	-13.2677	-0.711894	-11.838
1.26906	-15.2136	3.9981	-8.84064
-1.63876	-7.79341	6.02479	-11.2529
-2.45804	-14.4703	-3.19091	-14.7612
0.959913	-12.4691	1.23541	-11.0537
4.9958	-6.65674	2.23453	-6.7353
16.5165	-10.0321
0.506059	-11.1445
-0.863807	-7.89395
1.51198	-6.02926
3.19447	-3.30523
4.69372	-6.77872
5.55584	-13.0023
-1.54785	-14.5724
0.0409437	-10.3062
3.3357	-7.46968

## Sheet: Suppplementary Fig2
	Conventional no MB separation				LOCAULM no MB separation				Conventional MB separation				LOCAULM MB separation
Spatial Frequency	FRC	FRC smooth	2-sigma threshold		FRC	FRC smooth	2-sigma threshold		FRC	FRC smooth	2-sigma threshold		FRC	FRC smooth	2-sigma threshold
0	1	0.596039	1		1	0.805612	1		1	0.711125	1		1	0.671071	1
6.10277e-05	0.934326	0.619886	0.62132		0.974451	0.815247	0.62132		0.96993	0.728693	0.62132		0.972046	0.68757	0.62132
0.000122055	0.0637265	0.642859	0.549038		0.402136	0.824505	0.549038		0.25995	0.7456	0.549038		0.210817	0.703388	0.549038
0.000183083	0.736855	0.664958	0.5		0.816901	0.833387	0.5		0.774119	0.761844	0.5		0.675235	0.718524	0.5
0.000244111	0.55621	0.686182	0.391806		0.734725	0.841892	0.391806		0.70134	0.777426	0.391806		0.588751	0.732978	0.391806
0.000305139	0.1711	0.706533	0.411438		0.733651	0.85002	0.411438		0.476771	0.792345	0.411438		0.195408	0.74675	0.411438
0.000366166	0.762938	0.72601	0.36038		0.953016	0.857771	0.36038		0.872795	0.806602	0.36038		0.908813	0.759841	0.36038
0.000427194	0.752368	0.744612	0.36038		0.912414	0.865146	0.36038		0.840924	0.820197	0.36038		0.843881	0.772249	0.36038
0.000488222	0.757917	0.76234	0.336014		0.920399	0.872144	0.336014		0.84508	0.833129	0.336014		0.917647	0.783976	0.336014
0.000549249	0.82382	0.779195	0.292791		0.910845	0.878765	0.292791		0.906854	0.845399	0.292791		0.909452	0.795021	0.292791
0.000610277	0.902512	0.795175	0.316345		0.926225	0.88501	0.316345		0.883899	0.857007	0.316345		0.82753	0.805384	0.316345
0.000671305	0.894742	0.810281	0.286115		0.939895	0.890878	0.286115		0.928823	0.867952	0.286115		0.875266	0.815065	0.286115
0.000732332	0.922725	0.824513	0.292791		0.938701	0.896369	0.292791		0.94533	0.878235	0.292791		0.895893	0.824064	0.292791
0.00079336	0.868989	0.837871	0.263601		0.90463	0.901483	0.263601		0.911548	0.887856	0.263601		0.868397	0.832382	0.263601
0.000854388	0.914421	0.850354	0.263601		0.937013	0.906221	0.263601		0.913366	0.896814	0.263601		0.875897	0.840018	0.263601
0.000915416	0.887705	0.861964	0.268693		0.930173	0.910582	0.268693		0.90199	0.90511	0.268693		0.886121	0.846971	0.268693
0.000976443	0.913127	0.8727	0.238417		0.944494	0.914567	0.238417		0.948872	0.912744	0.238417		0.931814	0.853243	0.238417
0.00103747	0.927625	0.882561	0.238417		0.914704	0.918174	0.238417		0.953286	0.919715	0.238417		0.859574	0.858834	0.238417
0.0010985	0.921095	0.891548	0.238417		0.898443	0.921405	0.238417		0.927292	0.926024	0.238417		0.860369	0.863742	0.238417
0.00115953	0.90898	0.899661	0.23492		0.928312	0.924259	0.23492		0.935437	0.931671	0.23492		0.860099	0.867968	0.23492
0.00122055	0.918206	0.924365	0.238417		0.92335	0.934737	0.238417		0.945609	0.94858	0.238417		0.82673	0.884531	0.238417
0.00128158	0.909266	0.947692	0.214286		0.934574	0.945579	0.214286		0.941992	0.965169	0.214286		0.823844	0.902347	0.214286
0.00134261	0.876509	0.934203	0.216886		0.89711	0.931863	0.216886		0.913349	0.952119	0.216886		0.813459	0.888604	0.216886
0.00140364	0.902056	0.942417	0.214286		0.936068	0.931516	0.214286		0.930834	0.955107	0.214286		0.904603	0.888061	0.214286
0.00146466	0.897782	0.942659	0.214286		0.908224	0.927508	0.214286		0.923561	0.954403	0.214286		0.869432	0.883931	0.214286
0.00152569	0.890138	0.923328	0.200515		0.904705	0.921483	0.200515		0.938444	0.942569	0.200515		0.853264	0.860203	0.200515
0.00158672	0.906175	0.922481	0.202617		0.91209	0.92242	0.202617		0.940903	0.943143	0.202617		0.840919	0.859957	0.202617
0.00164775	0.920748	0.918716	0.204791		0.90242	0.921343	0.204791		0.949917	0.941638	0.204791		0.878984	0.85714	0.204791
0.00170878	0.930104	0.914076	0.192744		0.930031	0.920117	0.192744		0.950404	0.940167	0.192744		0.875257	0.857249	0.192744
0.0017698	0.915617	0.910644	0.19848		0.917951	0.918262	0.19848		0.941139	0.940292	0.19848		0.8572	0.856189	0.19848
0.00183083	0.928938	0.910442	0.185849		0.92808	0.917566	0.185849		0.951075	0.938973	0.185849		0.881365	0.852535	0.185849
0.00189186	0.920681	0.909991	0.189198		0.932112	0.917323	0.189198		0.954935	0.938744	0.189198		0.874023	0.850903	0.189198
0.00195289	0.901527	0.911157	0.190945		0.907861	0.917395	0.190945		0.937751	0.93904	0.190945		0.85312	0.850095	0.190945
0.00201391	0.90586	0.909521	0.182679		0.90327	0.916502	0.182679		0.915646	0.93798	0.182679		0.814717	0.847701	0.182679
0.00207494	0.948498	0.909983	0.176818		0.93658	0.917275	0.176818		0.95107	0.937473	0.176818		0.866712	0.846452	0.176818
0.00213597	0.943641	0.90849	0.176818		0.944267	0.917809	0.176818		0.954179	0.935912	0.176818		0.860968	0.846296	0.176818
0.002197	0.90945	0.908085	0.175442		0.935158	0.918486	0.175442		0.924561	0.935978	0.175442		0.82618	0.848	0.175442
0.00225803	0.877863	0.908824	0.176818		0.920448	0.918622	0.176818		0.914866	0.936443	0.176818		0.83623	0.847364	0.176818
0.00231905	0.903526	0.91059	0.169033		0.920204	0.917959	0.169033		0.921344	0.936452	0.169033		0.846611	0.846819	0.169033
0.00238008	0.883449	0.91056	0.172788		0.916644	0.917718	0.172788		0.925864	0.936571	0.172788		0.84908	0.845313	0.172788
0.00244111	0.898127	0.910232	0.164401		0.908005	0.917449	0.164401		0.940461	0.936864	0.164401		0.836502	0.842184	0.164401
0.00250214	0.907204	0.910177	0.169033		0.921449	0.918837	0.169033		0.940115	0.937662	0.169033		0.837727	0.840663	0.169033
0.00256316	0.914239	0.90898	0.164401		0.916509	0.919497	0.164401		0.951643	0.93714	0.164401		0.866181	0.83841	0.164401
0.00262419	0.892775	0.908303	0.161176		0.891912	0.921374	0.161176		0.939852	0.936785	0.161176		0.82095	0.840734	0.161176
0.00268522	0.886226	0.9071	0.164401		0.889835	0.921259	0.164401		0.923716	0.935662	0.164401		0.811031	0.839831	0.164401
0.00274625	0.89033	0.906102	0.15814		0.90363	0.92081	0.15814		0.93569	0.93572	0.15814		0.829001	0.838214	0.15814
0.00280727	0.922026	0.905162	0.161176		0.916119	0.920267	0.161176		0.942001	0.935212	0.161176		0.827512	0.835664	0.161176
0.0028683	0.917659	0.905178	0.154356		0.927917	0.919096	0.154356		0.923318	0.934782	0.154356		0.82337	0.834986	0.154356
0.00292933	0.927564	0.905178	0.154356		0.936901	0.918725	0.154356		0.927449	0.934427	0.154356		0.856299	0.834089	0.154356
0.00299036	0.914809	0.904303	0.152567		0.92465	0.917749	0.152567		0.931001	0.933801	0.152567		0.844153	0.832452	0.152567
0.00305139	0.912404	0.904878	0.151696		0.932051	0.91799	0.151696		0.94092	0.934581	0.151696		0.835189	0.833902	0.151696
0.00311241	0.897703	0.905435	0.150841		0.930552	0.91912	0.150841		0.94671	0.936073	0.150841		0.838574	0.836662	0.150841
0.00317344	0.912478	0.904832	0.146005		0.923841	0.91928	0.146005		0.949672	0.936614	0.146005		0.859005	0.838336	0.146005
0.00323447	0.898325	0.90492	0.151696		0.912869	0.918344	0.151696		0.932566	0.936124	0.151696		0.841918	0.836783	0.151696
0.0032955	0.920289	0.90701	0.147563		0.914261	0.918324	0.147563		0.94121	0.936373	0.147563		0.827527	0.836375	0.147563
0.00335652	0.917693	0.908883	0.144497		0.930312	0.919105	0.144497		0.944381	0.936645	0.144497		0.835982	0.836419	0.144497
0.00341755	0.905885	0.909368	0.146778		0.918726	0.92035	0.146778		0.943736	0.936074	0.146778		0.833652	0.83602	0.146778
0.00347858	0.871538	0.908632	0.140248		0.920062	0.921071	0.140248		0.930349	0.935139	0.140248		0.83226	0.837752	0.140248
0.00353961	0.902274	0.909266	0.147563		0.940212	0.921703	0.147563		0.932769	0.934568	0.147563		0.860939	0.840599	0.147563
0.00360063	0.921837	0.908429	0.137621		0.9431	0.921688	0.137621		0.939021	0.934042	0.137621		0.874715	0.842035	0.137621
0.00366166	0.90936	0.908326	0.139577		0.916123	0.921334	0.139577		0.922589	0.934394	0.139577		0.825732	0.842895	0.139577
0.00372269	0.901711	0.908024	0.141621		0.892517	0.921832	0.141621		0.922248	0.934734	0.141621		0.821215	0.844099	0.141621
0.00378372	0.908059	0.908184	0.136364		0.892267	0.922526	0.136364		0.928899	0.935458	0.136364		0.786187	0.847227	0.136364
0.00384475	0.916019	0.907655	0.142323		0.912684	0.921695	0.142323		0.93831	0.93558	0.142323		0.837179	0.847329	0.142323
0.00390577	0.898826	0.907117	0.13057		0.91321	0.921502	0.13057		0.919071	0.935315	0.13057		0.843466	0.847396	0.13057
0.0039668	0.909184	0.906685	0.136364		0.919736	0.920954	0.136364		0.934485	0.935702	0.136364		0.858418	0.847571	0.136364
0.00402783	0.898763	0.90724	0.132795		0.923947	0.920111	0.132795		0.94468	0.936431	0.132795		0.85596	0.84689	0.132795
0.00408886	0.911872	0.907296	0.133369		0.932191	0.919482	0.133369		0.949585	0.936258	0.133369		0.872198	0.846422	0.133369
0.00414988	0.926466	0.907305	0.133952		0.941178	0.918939	0.133952		0.953781	0.935703	0.133952		0.889026	0.847099	0.133952
0.00421091	0.908074	0.907136	0.1295		0.923647	0.918305	0.1295		0.931441	0.935492	0.1295		0.846276	0.847819	0.1295
0.00427194	0.904036	0.907233	0.132228		0.905864	0.91784	0.132228		0.918447	0.935727	0.132228		0.810489	0.847459	0.132228
0.00433297	0.916378	0.906915	0.131668		0.902946	0.917456	0.131668		0.925401	0.936254	0.131668		0.816486	0.847483	0.131668
0.00439399	0.902091	0.90731	0.125476		0.921275	0.916902	0.125476		0.925516	0.937409	0.125476		0.859412	0.84895	0.125476
0.00445502	0.895608	0.906773	0.130032		0.932783	0.91594	0.130032		0.940999	0.937709	0.130032		0.890409	0.849884	0.130032
0.00451605	0.904857	0.907791	0.126446		0.927756	0.915199	0.126446		0.95101	0.93841	0.126446		0.891195	0.850329	0.126446
0.00457708	0.912661	0.908033	0.128457		0.912023	0.915064	0.128457		0.948181	0.938994	0.128457		0.879085	0.850432	0.128457
0.00463811	0.911163	0.907898	0.124529		0.911337	0.914185	0.124529		0.947132	0.939674	0.124529		0.834127	0.849868	0.124529
0.00469913	0.896773	0.906148	0.123149		0.912173	0.913306	0.123149		0.941758	0.939856	0.123149		0.809557	0.848569	0.123149
0.00476016	0.910734	0.905447	0.126446		0.925472	0.913619	0.126446		0.943359	0.939963	0.126446		0.845917	0.848361	0.126446
0.00482119	0.902179	0.906122	0.123604		0.925841	0.914766	0.123604		0.934801	0.940748	0.123604		0.849553	0.850105	0.123604
0.00488222	0.915691	0.907163	0.124064		0.916784	0.915678	0.124064		0.935174	0.941206	0.124064		0.840921	0.850845	0.124064
0.00494324	0.913515	0.907293	0.119276		0.904766	0.914972	0.119276		0.939202	0.941326	0.119276		0.818537	0.850852	0.119276
0.00500427	0.910024	0.90734	0.121815		0.913486	0.913877	0.121815		0.947096	0.941251	0.121815		0.849941	0.849023	0.121815
0.0050653	0.898079	0.9074	0.121815		0.882273	0.912924	0.121815		0.9417	0.941269	0.121815		0.833947	0.848181	0.121815
0.00512633	0.890929	0.906491	0.121381		0.891425	0.911643	0.121381		0.935318	0.940079	0.121381		0.841849	0.846771	0.121381
0.00518736	0.892424	0.905951	0.117672		0.903926	0.91063	0.117672		0.932434	0.939303	0.117672		0.860533	0.845443	0.117672
0.00524838	0.901517	0.905093	0.118466		0.908045	0.909471	0.118466		0.935241	0.939091	0.118466		0.848624	0.84312	0.118466
0.00530941	0.917296	0.903969	0.118869		0.917201	0.908772	0.118869		0.947286	0.938603	0.118869		0.852023	0.841732	0.118869
0.00537044	0.915263	0.903803	0.119276		0.909804	0.908838	0.119276		0.941544	0.938144	0.119276		0.840447	0.842307	0.119276
0.00543147	0.909226	0.903427	0.114652		0.914545	0.908775	0.114652		0.940209	0.936979	0.114652		0.859341	0.841638	0.114652
0.00549249	0.904959	0.902246	0.117281		0.914243	0.907522	0.117281		0.940643	0.934989	0.117281		0.853441	0.839121	0.117281
0.00555352	0.89979	0.902249	0.115385		0.91433	0.906316	0.115385		0.929348	0.933382	0.115385		0.837207	0.837111	0.115385
0.00561455	0.908884	0.901809	0.116132		0.914165	0.905684	0.116132		0.933888	0.932036	0.116132		0.832555	0.836987	0.116132
0.00567558	0.889411	0.90049	0.113934		0.908078	0.905465	0.113934		0.930844	0.931102	0.113934		0.823845	0.837396	0.113934
0.0057366	0.908408	0.899869	0.115017		0.908249	0.905758	0.115017		0.937873	0.930582	0.115017		0.833658	0.837622	0.115017
0.00579763	0.908639	0.899458	0.113934		0.917773	0.904831	0.113934		0.936719	0.930252	0.113934		0.844486	0.838271	0.113934
0.00585866	0.912914	0.899263	0.113229		0.921361	0.90373	0.113229		0.936249	0.929804	0.113229		0.860923	0.836941	0.113229
0.00591969	0.91306	0.898519	0.112197		0.915382	0.90308	0.112197		0.939579	0.929156	0.112197		0.866067	0.834023	0.112197
0.00598072	0.897929	0.898473	0.108037		0.90227	0.903658	0.108037		0.927126	0.92886	0.108037		0.836309	0.833004	0.108037
0.00604174	0.872953	0.898173	0.113934		0.879765	0.904699	0.113934		0.9135	0.928226	0.113934		0.808871	0.833359	0.113934
0.00610277	0.881621	0.898855	0.109897		0.888639	0.90505	0.109897		0.912273	0.927672	0.109897		0.808714	0.833833	0.109897
0.0061638	0.884442	0.899512	0.11358		0.887051	0.905159	0.11358		0.915617	0.927868	0.11358		0.800658	0.833113	0.11358
0.00622483	0.889568	0.899506	0.108037		0.896052	0.905565	0.108037		0.917049	0.928104	0.108037		0.807333	0.83277	0.108037
0.00628585	0.895478	0.899253	0.107438		0.902037	0.90474	0.107438		0.923527	0.928122	0.107438		0.819604	0.831505	0.107438
0.00634688	0.89413	0.898191	0.111525		0.900287	0.90391	0.111525		0.92295	0.927765	0.111525		0.829648	0.830526	0.111525
0.00640791	0.88913	0.897243	0.108037		0.909426	0.902998	0.108037		0.915697	0.927266	0.108037		0.856797	0.829601	0.108037
0.00646894	0.908612	0.896592	0.108646		0.910013	0.902435	0.108646		0.927777	0.926931	0.108646		0.858175	0.828527	0.108646
0.00652996	0.903404	0.896033	0.10685		0.905432	0.902648	0.10685		0.9352	0.927097	0.10685		0.835275	0.828225	0.10685
0.00659099	0.893218	0.895819	0.105985		0.894843	0.902874	0.105985		0.933775	0.92687	0.105985		0.829337	0.828388	0.105985
0.00665202	0.911045	0.89513	0.107438		0.907558	0.903494	0.107438		0.940963	0.926719	0.107438		0.836266	0.829524	0.107438
0.00671305	0.89508	0.894576	0.104048		0.901367	0.903766	0.104048		0.93612	0.926796	0.104048		0.818671	0.830469	0.104048
0.00677408	0.892185	0.893517	0.107737		0.904385	0.904277	0.107737		0.926497	0.926485	0.107737		0.80452	0.830952	0.107737
0.0068351	0.907331	0.893171	0.105141		0.909846	0.904756	0.105141		0.929503	0.926612	0.105141		0.824314	0.830221	0.105141
0.00689613	0.898502	0.892336	0.105141		0.896333	0.904783	0.105141		0.930971	0.926454	0.105141		0.842066	0.828994	0.105141
0.00695716	0.9025	0.891704	0.104318		0.915306	0.904639	0.104318		0.926087	0.926309	0.104318		0.831368	0.828436	0.104318
0.00701819	0.897878	0.891753	0.102472		0.923615	0.905218	0.102472		0.930714	0.926202	0.102472		0.843386	0.828908	0.102472
0.00707921	0.897682	0.891444	0.103514		0.917499	0.905975	0.103514		0.933489	0.9264	0.103514		0.86041	0.829525	0.103514
0.00714024	0.892871	0.891288	0.103514		0.902829	0.906383	0.103514		0.9283	0.926615	0.103514		0.849984	0.830696	0.103514
0.00720127	0.89013	0.891131	0.10378		0.894029	0.906671	0.10378		0.929532	0.926682	0.10378		0.820278	0.832396	0.10378
0.0072623	0.876194	0.89006	0.102989		0.905212	0.906046	0.102989		0.927941	0.926147	0.102989		0.804735	0.832479	0.102989
0.00732332	0.872238	0.889451	0.10048		0.900065	0.90544	0.10048		0.910965	0.925317	0.10048		0.803721	0.831264	0.10048
0.00738435	0.884334	0.888145	0.100722		0.900844	0.904501	0.100722		0.916593	0.924	0.100722		0.819136	0.829309	0.100722
0.00744538	0.876053	0.886549	0.100967		0.898205	0.903409	0.100967		0.917178	0.922538	0.100967		0.825877	0.826871	0.100967
0.00750641	0.88501	0.885437	0.0995273		0.901289	0.902512	0.0995273		0.920017	0.92151	0.0995273		0.825149	0.825914	0.0995273
0.00756744	0.878475	0.884323	0.101461		0.914422	0.901379	0.101461		0.919742	0.920424	0.101461		0.847608	0.825433	0.101461
0.00762846	0.875069	0.883382	0.100239		0.9113	0.900655	0.100239		0.916976	0.919222	0.100239		0.848773	0.826265	0.100239
0.00768949	0.888414	0.88278	0.10048		0.902294	0.899437	0.10048		0.916499	0.918216	0.10048		0.83926	0.826488	0.10048
0.00775052	0.880214	0.882592	0.0972624		0.894751	0.897906	0.0972624		0.92331	0.917962	0.0972624		0.817925	0.825957	0.0972624
0.00781155	0.88867	0.881685	0.0997628		0.887462	0.896021	0.0997628		0.922551	0.917448	0.0997628		0.811641	0.825106	0.0997628
0.00787257	0.882311	0.881762	0.0981492		0.895297	0.894626	0.0981492		0.919228	0.917357	0.0981492		0.812126	0.824868	0.0981492
0.0079336	0.891043	0.880865	0.0990613		0.888745	0.892666	0.0990613		0.918428	0.917067	0.0990613		0.806367	0.823455	0.0990613
0.00799463	0.883266	0.880007	0.0983748		0.888388	0.891408	0.0983748		0.910307	0.916513	0.0983748		0.831865	0.82226	0.0983748
0.00805566	0.874908	0.880035	0.0963997		0.892998	0.890681	0.0963997		0.913046	0.916319	0.0963997		0.83694	0.821749	0.0963997
0.00811668	0.887913	0.879982	0.0972624		0.897223	0.888965	0.0972624		0.920201	0.916849	0.0972624		0.830241	0.821629	0.0972624
0.00817771	0.872165	0.880287	0.095977		0.888516	0.887994	0.095977		0.920417	0.917342	0.095977		0.815095	0.82139	0.095977
0.00823874	0.888419	0.880245	0.0974818		0.888934	0.887546	0.0974818		0.913609	0.917477	0.0974818		0.83263	0.82123	0.0974818
0.00829977	0.89054	0.880158	0.0947424		0.894253	0.887102	0.0947424		0.91846	0.917716	0.0947424		0.833746	0.821411	0.0947424
0.0083608	0.878528	0.880202	0.0963997		0.883682	0.885876	0.0963997		0.910506	0.917746	0.0963997		0.792875	0.822105	0.0963997
0.00842182	0.873147	0.880215	0.0966131		0.877814	0.884267	0.0966131		0.908711	0.917934	0.0966131		0.798492	0.821817	0.0966131
0.00848285	0.86159	0.879159	0.0943416		0.876633	0.882635	0.0943416		0.909468	0.917742	0.0943416		0.823684	0.821653	0.0943416
0.00854388	0.87631	0.878098	0.0939459		0.874775	0.881512	0.0939459		0.921656	0.916858	0.0939459		0.829271	0.821117	0.0939459
0.00860491	0.88719	0.877189	0.0943416		0.880453	0.880776	0.0943416		0.925764	0.916337	0.0943416		0.845152	0.821159	0.0943416
0.00866593	0.88086	0.8756	0.0949448		0.876481	0.879584	0.0949448		0.920739	0.915846	0.0949448		0.816101	0.820316	0.0949448
0.00872696	0.879663	0.874195	0.09556		0.876191	0.878778	0.09556		0.921595	0.915379	0.09556		0.809093	0.818964	0.09556
0.00878799	0.868025	0.87263	0.0920411		0.87071	0.879082	0.0920411		0.915638	0.915333	0.0920411		0.80062	0.819224	0.0920411
0.00884902	0.878594	0.870817	0.0922263		0.882526	0.879573	0.0922263		0.921588	0.915116	0.0922263		0.822067	0.82023	0.0922263
0.00891005	0.864247	0.869381	0.0927888		0.886352	0.87945	0.0927888		0.910433	0.914786	0.0927888		0.823614	0.82042	0.0927888
0.00897107	0.871857	0.868363	0.0935553		0.883699	0.879149	0.0935553		0.917101	0.914192	0.0935553		0.828168	0.819636	0.0935553
0.0090321	0.864848	0.867453	0.0916742		0.882436	0.878868	0.0916742		0.916416	0.913677	0.0916742		0.82134	0.818778	0.0916742
0.00909313	0.876004	0.866478	0.0911321		0.891755	0.878665	0.0911321		0.920871	0.913212	0.0911321		0.836041	0.817787	0.0911321
0.00915416	0.872914	0.865561	0.0931696		0.876474	0.878327	0.0931696		0.921241	0.912578	0.0931696		0.8128	0.815848	0.0931696
0.00921518	0.866611	0.864492	0.0905997		0.866305	0.877963	0.0905997		0.916767	0.911497	0.0905997		0.808564	0.814877	0.0905997
0.00927621	0.861146	0.864113	0.0929786		0.875805	0.87833	0.0929786		0.899344	0.911103	0.0929786		0.815198	0.815143	0.0929786
0.00933724	0.855653	0.864197	0.0895628		0.875168	0.879027	0.0895628		0.891993	0.91147	0.0895628		0.807654	0.815858	0.0895628
0.00939827	0.860156	0.863388	0.0909536		0.873256	0.878887	0.0909536		0.90341	0.910517	0.0909536		0.818661	0.814586	0.0909536
0.00945929	0.861942	0.862694	0.0914924		0.870672	0.878367	0.0914924		0.903845	0.908667	0.0914924		0.835495	0.813797	0.0914924
0.00952032	0.853571	0.862638	0.0895628		0.8785	0.878942	0.0895628		0.90467	0.907202	0.0895628		0.821992	0.813835	0.0895628
0.00958135	0.849419	0.862935	0.0888915		0.880443	0.879055	0.0888915		0.901938	0.905649	0.0888915		0.821323	0.812657	0.0888915
0.00964238	0.860116	0.862738	0.0888915		0.895771	0.87862	0.0888915		0.911516	0.903915	0.0888915		0.797215	0.81112	0.0888915
0.00970341	0.851464	0.862102	0.0904243		0.882098	0.87782	0.0904243		0.913018	0.902358	0.0904243		0.795152	0.810838	0.0904243
0.00976443	0.855597	0.861778	0.09025		0.874512	0.877609	0.09025		0.907942	0.901521	0.09025		0.785379	0.810475	0.09025
0.00982546	0.86315	0.862096	0.0872782		0.885861	0.877278	0.0872782		0.906457	0.900954	0.0872782		0.809909	0.809947	0.0872782
0.00988649	0.867426	0.862366	0.0890579		0.882352	0.876286	0.0890579		0.908036	0.900262	0.0890579		0.823024	0.808405	0.0890579
0.00994752	0.865986	0.862585	0.0872782		0.87063	0.875095	0.0872782		0.895266	0.899507	0.0872782		0.806981	0.806671	0.0872782
0.0100085	0.869046	0.861918	0.0888915		0.866271	0.873302	0.0888915		0.893323	0.898306	0.0888915		0.791521	0.804536	0.0888915
0.0100696	0.87524	0.861641	0.0872782		0.876489	0.872569	0.0872782		0.891665	0.897798	0.0872782		0.80518	0.803371	0.0872782
0.0101306	0.858308	0.860969	0.0871218		0.876484	0.872388	0.0871218		0.903604	0.897483	0.0871218		0.810001	0.80313	0.0871218
0.0101916	0.86501	0.860747	0.0885615		0.868924	0.871521	0.0885615		0.901385	0.897314	0.0885615		0.802869	0.803516	0.0885615
0.0102527	0.86252	0.860559	0.0866576		0.875202	0.870884	0.0866576		0.896184	0.897356	0.0866576		0.802452	0.803552	0.0866576
0.0103137	0.873612	0.860681	0.0862009		0.8736	0.870995	0.0862009		0.898544	0.897174	0.0862009		0.81829	0.804297	0.0862009
0.0103747	0.875607	0.860874	0.0857514		0.874587	0.870654	0.0857514		0.900458	0.897252	0.0857514		0.82054	0.803575	0.0857514
0.0104357	0.850337	0.861166	0.0857514		0.860029	0.869506	0.0857514		0.881147	0.897564	0.0857514		0.796709	0.803506	0.0857514
0.0104968	0.849974	0.860259	0.0883979		0.854399	0.868581	0.0883979		0.860987	0.896968	0.0883979		0.776139	0.803119	0.0883979
0.0105578	0.85682	0.85985	0.0848736		0.866826	0.868085	0.0848736		0.890532	0.89601	0.0848736		0.809606	0.802506	0.0848736
0.0106188	0.872856	0.859846	0.0854557		0.878955	0.867018	0.0854557		0.907698	0.895939	0.0854557		0.817581	0.801859	0.0854557
0.0106798	0.864771	0.859571	0.0857514		0.857551	0.865841	0.0857514		0.905038	0.8956	0.0857514		0.801887	0.801839	0.0857514
0.0107409	0.845539	0.858149	0.08473		0.857555	0.865106	0.08473		0.900675	0.895415	0.08473		0.788601	0.80206	0.08473
0.0108019	0.851303	0.856297	0.0857514		0.863482	0.864532	0.0857514		0.903582	0.895224	0.0857514		0.794243	0.802421	0.0857514
0.0108629	0.847865	0.854765	0.0834698		0.870318	0.864476	0.0834698		0.899619	0.894891	0.0834698		0.780767	0.801859	0.0834698
0.010924	0.85201	0.85308	0.08473		0.849713	0.863578	0.08473		0.893498	0.895093	0.08473		0.785566	0.801062	0.08473
0.010985	0.847254	0.851983	0.0837449		0.853691	0.862637	0.0837449		0.892547	0.895071	0.0837449		0.809896	0.79986	0.0837449
0.011046	0.843141	0.850501	0.0843035		0.864452	0.862147	0.0843035		0.892819	0.894547	0.0843035		0.813552	0.799401	0.0843035
0.011107	0.84323	0.848983	0.0834698		0.868432	0.86121	0.0834698		0.897933	0.89433	0.0834698		0.813949	0.798834	0.0834698
0.0111681	0.854748	0.847939	0.083607		0.878816	0.860862	0.083607		0.90766	0.894315	0.083607		0.816659	0.798043	0.083607
0.0112291	0.857404	0.847151	0.0837449		0.86372	0.859904	0.0837449		0.900302	0.893141	0.0837449		0.815505	0.796018	0.0837449
0.0112901	0.85524	0.84629	0.0837449		0.852589	0.858318	0.0837449		0.885558	0.891753	0.0837449		0.796069	0.794845	0.0837449
0.0113512	0.85175	0.844839	0.0827941		0.868173	0.856559	0.0827941		0.88797	0.891139	0.0827941		0.784437	0.793752	0.0827941
0.0114122	0.843211	0.844457	0.0821347		0.862394	0.855488	0.0821347		0.882117	0.890875	0.0821347		0.785647	0.792862	0.0821347
0.0114732	0.845721	0.84363	0.0823965		0.853249	0.855012	0.0823965		0.894336	0.889905	0.0823965		0.782201	0.792128	0.0823965
0.0115342	0.841392	0.84286	0.0825284		0.848421	0.853749	0.0825284		0.892265	0.888838	0.0825284		0.798239	0.791276	0.0825284
0.0115953	0.830334	0.842372	0.0829279		0.855254	0.851889	0.0829279		0.884627	0.887298	0.0829279		0.774179	0.790258	0.0829279
0.0116563	0.854295	0.840775	0.0808628		0.856238	0.849631	0.0808628		0.891013	0.885546	0.0808628		0.78517	0.788237	0.0808628
0.0117173	0.833445	0.839171	0.0821347		0.841353	0.84729	0.0821347		0.891104	0.883344	0.0821347		0.780704	0.784531	0.0821347
0.0117783	0.820921	0.838197	0.0812381		0.85038	0.845857	0.0812381		0.876389	0.881396	0.0812381		0.791433	0.782618	0.0812381
0.0118394	0.823153	0.838065	0.0813643		0.847324	0.844897	0.0813643		0.881108	0.879712	0.0813643		0.796905	0.78143	0.0813643
0.0119004	0.839923	0.836487	0.0806156		0.840125	0.843001	0.0806156		0.875725	0.878074	0.0806156		0.781682	0.779671	0.0806156
0.0119614	0.843621	0.834359	0.0807389		0.83435	0.841171	0.0807389		0.869532	0.876634	0.0807389		0.77825	0.77785	0.0807389
0.0120225	0.844202	0.833311	0.080128		0.834877	0.840046	0.080128		0.881171	0.876009	0.080128		0.775424	0.776122	0.080128
0.0120835	0.837352	0.832305	0.0813643		0.843765	0.839596	0.0813643		0.868972	0.875211	0.0813643		0.77315	0.773431	0.0813643
0.0121445	0.82078	0.830818	0.0794132		0.836034	0.837836	0.0794132		0.868307	0.873742	0.0794132		0.765066	0.771244	0.0794132
0.0122055	0.834284	0.829463	0.0809873		0.834238	0.836563	0.0809873		0.879425	0.872252	0.0809873		0.762343	0.770571	0.0809873
0.0122666	0.839846	0.827508	0.0803707		0.843398	0.835687	0.0803707		0.873747	0.870788	0.0803707		0.777186	0.769384	0.0803707
0.0123276	0.826182	0.825265	0.0791792		0.813492	0.834171	0.0791792		0.851989	0.869482	0.0791792		0.76663	0.76912	0.0791792
0.0123886	0.820988	0.823055	0.0800075		0.817295	0.83365	0.0800075		0.875012	0.869132	0.0800075		0.779591	0.769887	0.0800075
0.0124497	0.829675	0.820598	0.0784898		0.841043	0.833041	0.0784898		0.876904	0.868468	0.0784898		0.767871	0.769334	0.0784898
0.0125107	0.828819	0.819261	0.0803707		0.848569	0.832752	0.0803707		0.86742	0.867486	0.0803707		0.768657	0.767818	0.0803707
0.0125717	0.804612	0.818268	0.0787176		0.823475	0.833473	0.0787176		0.853418	0.867038	0.0787176		0.752661	0.767787	0.0787176
0.0126327	0.80917	0.817466	0.079063		0.810147	0.833765	0.079063		0.862808	0.866677	0.079063		0.740721	0.768293	0.079063
0.0126938	0.817788	0.816261	0.0780402		0.826432	0.833222	0.0780402		0.865704	0.866899	0.0780402		0.755183	0.767451	0.0780402
0.0127548	0.81462	0.815303	0.0775984		0.845489	0.831895	0.0775984		0.881145	0.866995	0.0775984		0.763351	0.76748	0.0775984
0.0128158	0.817941	0.813637	0.079531		0.844833	0.831532	0.079531		0.86677	0.866633	0.079531		0.766483	0.767755	0.079531
0.0128768	0.814919	0.813581	0.078264		0.842162	0.831867	0.078264		0.848781	0.866399	0.078264		0.788415	0.768733	0.078264
0.0129379	0.80189	0.812241	0.0773803		0.831265	0.830651	0.0773803		0.863142	0.86583	0.0773803		0.777438	0.767933	0.0773803
0.0129989	0.793454	0.810751	0.0781518		0.833822	0.830075	0.0781518		0.874488	0.865893	0.0781518		0.772181	0.766988	0.0781518
0.0130599	0.824987	0.809888	0.0767372		0.839775	0.829944	0.0767372		0.875543	0.86634	0.0767372		0.776234	0.766753	0.0767372
0.013121	0.823103	0.809852	0.0789474		0.839421	0.82996	0.0789474		0.869819	0.866238	0.0789474		0.765239	0.766641	0.0789474
0.013182	0.799351	0.809729	0.0763174		0.827995	0.830029	0.0763174		0.852758	0.865521	0.0763174		0.767396	0.766536	0.0763174
0.013243	0.790003	0.809491	0.0768432		0.817551	0.829857	0.0768432		0.852672	0.865114	0.0768432		0.778783	0.766804	0.0768432
0.013304	0.803071	0.808744	0.078264		0.830159	0.829318	0.078264		0.864072	0.863291	0.078264		0.769782	0.767722	0.078264
0.0133651	0.792225	0.80821	0.0752978		0.819289	0.828225	0.0752978		0.864909	0.862196	0.0752978		0.755133	0.768175	0.0752978
0.0134261	0.800146	0.807951	0.077272		0.818316	0.826496	0.077272		0.866316	0.860633	0.077272		0.777471	0.76739	0.077272
0.0134871	0.806028	0.807758	0.0754984		0.842887	0.825899	0.0754984		0.870934	0.858663	0.0754984		0.761175	0.766961	0.0754984
0.0135482	0.819502	0.806703	0.0765264		0.836046	0.824099	0.0765264		0.861201	0.855483	0.0765264		0.740795	0.765517	0.0765264
0.0136092	0.837634	0.806189	0.0767372		0.830006	0.822415	0.0767372		0.867604	0.85352	0.0767372		0.781058	0.763836	0.0767372
0.0136702	0.815443	0.805851	0.0766316		0.811326	0.821628	0.0766316		0.864831	0.852073	0.0766316		0.799036	0.762049	0.0766316
0.0137312	0.808028	0.805831	0.0749015		0.79868	0.821184	0.0749015		0.854207	0.849726	0.0749015		0.754172	0.760556	0.0749015
0.0137923	0.795995	0.804759	0.0750989		0.802876	0.819133	0.0750989		0.844192	0.84668	0.0750989		0.737879	0.758893	0.0750989
0.0138533	0.810612	0.803571	0.0758024		0.815201	0.816731	0.0758024		0.838815	0.844157	0.0758024		0.767701	0.756592	0.0758024
0.0139143	0.80261	0.802041	0.0752978		0.833122	0.815433	0.0752978		0.838788	0.842261	0.0752978		0.764911	0.755738	0.0752978
0.0139753	0.81119	0.801602	0.0749015		0.818384	0.814452	0.0749015		0.841578	0.840738	0.0749015		0.733188	0.754763	0.0749015
0.0140364	0.795954	0.800908	0.075		0.802193	0.813204	0.075		0.844353	0.839059	0.075		0.717529	0.753717	0.075
0.0140974	0.811937	0.800332	0.0747057		0.828492	0.811903	0.0747057		0.856122	0.836677	0.0747057		0.754992	0.753735	0.0747057
0.0141584	0.803974	0.798012	0.0749015		0.824316	0.810212	0.0749015		0.824082	0.834083	0.0749015		0.773834	0.752601	0.0749015
0.0142195	0.786363	0.794356	0.0739379		0.812121	0.808218	0.0739379		0.81162	0.832081	0.0739379		0.769422	0.750635	0.0739379
0.0142805	0.777661	0.792007	0.0746084		0.799431	0.806601	0.0746084		0.812504	0.830523	0.0746084		0.756399	0.747298	0.0746084
0.0143415	0.782419	0.791573	0.0747057		0.786211	0.805072	0.0747057		0.813918	0.829123	0.0747057		0.754168	0.744105	0.0747057
0.0144025	0.787337	0.78966	0.0743188		0.784948	0.802231	0.0743188		0.810434	0.826489	0.0743188		0.740557	0.741506	0.0743188
0.0144636	0.796839	0.785924	0.0738436		0.798812	0.799049	0.0738436		0.830698	0.824023	0.0738436		0.715185	0.738703	0.0738436
0.0145246	0.773771	0.783138	0.0731936		0.804022	0.797261	0.0731936		0.805295	0.822756	0.0731936		0.70809	0.736109	0.0731936
0.0145856	0.776808	0.780739	0.0737496		0.819067	0.795182	0.0737496		0.823901	0.821818	0.0737496		0.727234	0.733618	0.0737496
0.0146466	0.781494	0.778889	0.0739379		0.800075	0.792989	0.0739379		0.828484	0.821586	0.0739379		0.727216	0.73326	0.0739379
0.0147077	0.792694	0.777098	0.0731022		0.797472	0.792566	0.0731022		0.836423	0.82185	0.0731022		0.740067	0.732808	0.0731022
0.0147687	0.773048	0.775985	0.0737496		0.790119	0.791299	0.0737496		0.826584	0.821056	0.0737496		0.761339	0.7307	0.0737496
0.0148297	0.775653	0.774378	0.07283		0.784754	0.788552	0.07283		0.814785	0.819959	0.07283		0.757095	0.729468	0.07283
0.0148908	0.765768	0.771844	0.0723831		0.781109	0.786332	0.0723831		0.828221	0.819991	0.0723831		0.752708	0.730425	0.0723831
0.0149518	0.764123	0.77018	0.07283		0.795141	0.783967	0.07283		0.831602	0.819808	0.07283		0.739533	0.730417	0.07283
0.0150128	0.764962	0.766945	0.0719444		0.784388	0.780611	0.0719444		0.826287	0.818602	0.0719444		0.737117	0.729211	0.0719444
0.0150738	0.779968	0.76421	0.0733775		0.76218	0.778246	0.0733775		0.811201	0.817857	0.0733775		0.702922	0.728421	0.0733775
0.0151349	0.744806	0.761229	0.0722066		0.766108	0.77705	0.0722066		0.817124	0.817528	0.0722066		0.702076	0.728126	0.0722066
0.0151959	0.747734	0.758486	0.07283		0.76973	0.774925	0.07283		0.807392	0.817278	0.07283		0.696238	0.726156	0.07283
0.0152569	0.734288	0.755808	0.0712591		0.766417	0.771573	0.0712591		0.803009	0.815763	0.0712591		0.681414	0.723154	0.0712591
0.015318	0.759433	0.754968	0.0720315		0.761825	0.769737	0.0720315		0.820069	0.81533	0.0720315		0.693354	0.722479	0.0720315
0.015379	0.782598	0.754626	0.0717712		0.76859	0.767677	0.0717712		0.819208	0.813254	0.0717712		0.704702	0.722244	0.0717712
0.01544	0.783678	0.752401	0.0721189		0.763266	0.764993	0.0721189		0.813376	0.810721	0.0721189		0.746865	0.721767	0.0721189
0.015501	0.733699	0.750595	0.0715138		0.759738	0.762484	0.0715138		0.806756	0.807984	0.0715138		0.738737	0.720241	0.0715138
0.0155621	0.742082	0.748672	0.0709239		0.783387	0.760244	0.0709239		0.82407	0.805627	0.0709239		0.72902	0.719107	0.0709239
0.0156231	0.775708	0.746388	0.0712591		0.7838	0.758167	0.0712591		0.822272	0.80293	0.0712591		0.753245	0.717804	0.0712591
0.0156841	0.763465	0.745475	0.0709239		0.760186	0.756068	0.0709239		0.80475	0.801008	0.0709239		0.74973	0.715005	0.0709239
0.0157451	0.737825	0.743589	0.0711749		0.753996	0.753775	0.0711749		0.79839	0.797868	0.0711749		0.738658	0.712015	0.0711749
0.0158062	0.72181	0.740558	0.0709239		0.751295	0.752028	0.0709239		0.780993	0.794669	0.0709239		0.707989	0.709566	0.0709239
0.0158672	0.716437	0.738469	0.0702675		0.72578	0.750357	0.0702675		0.770584	0.791091	0.0702675		0.691941	0.70649	0.0702675
0.0159282	0.704062	0.738595	0.0715138		0.738528	0.749966	0.0715138		0.787424	0.788861	0.0715138		0.708468	0.704571	0.0715138
0.0159893	0.734463	0.738512	0.0696294		0.774353	0.74884	0.0696294		0.805973	0.786123	0.0696294		0.727728	0.704376	0.0696294
0.0160503	0.741348	0.737565	0.0704299		0.743976	0.746837	0.0704299		0.778489	0.781744	0.0704299		0.69755	0.702836	0.0704299
0.0161113	0.710708	0.735718	0.0701063		0.72793	0.745726	0.0701063		0.773065	0.778857	0.0701063		0.677467	0.702477	0.0701063
0.0161723	0.736717	0.734451	0.0705115		0.751369	0.745778	0.0705115		0.788917	0.777222	0.0705115		0.683349	0.70273	0.0705115
0.0162334	0.740835	0.73283	0.0709239		0.735498	0.745032	0.0709239		0.769319	0.775013	0.0709239		0.698838	0.701235	0.0709239
0.0162944	0.744315	0.731276	0.068856		0.721746	0.743161	0.068856		0.751731	0.771482	0.068856		0.684146	0.697706	0.068856
0.0163554	0.754484	0.728657	0.0693946		0.730776	0.742248	0.0693946		0.743906	0.76841	0.0693946		0.692384	0.695412	0.0693946
0.0164165	0.745339	0.724605	0.0694726		0.746433	0.740062	0.0694726		0.775832	0.765545	0.0694726		0.696077	0.692791	0.0694726
0.0164775	0.71762	0.718932	0.0696294		0.736435	0.737073	0.0696294		0.76111	0.761037	0.0696294		0.665791	0.687858	0.0696294
0.0165385	0.696644	0.715473	0.0698666		0.744732	0.734864	0.0698666		0.770975	0.757442	0.0698666		0.670754	0.683266	0.0698666
0.0165995	0.726838	0.713468	0.0687044		0.756943	0.73303	0.0687044		0.765321	0.753971	0.0687044		0.674409	0.678914	0.0687044
0.0166606	0.704934	0.711137	0.0697872		0.745638	0.73112	0.0697872		0.764869	0.751614	0.0697872		0.691983	0.676501	0.0697872
0.0167216	0.708457	0.706495	0.0687044		0.724658	0.728954	0.0687044		0.748636	0.750166	0.0687044		0.683174	0.673738	0.0687044
0.0167826	0.722971	0.702661	0.06878		0.713223	0.727403	0.06878		0.74403	0.748978	0.06878		0.674047	0.671363	0.06878
0.0168436	0.698718	0.698883	0.0690085		0.724113	0.726215	0.0690085		0.735721	0.747249	0.0690085		0.683415	0.668707	0.0690085
0.0169047	0.698968	0.695381	0.0679615		0.73734	0.725153	0.0679615		0.732332	0.745499	0.0679615		0.673525	0.665735	0.0679615
0.0169657	0.732471	0.69244	0.0690852		0.74775	0.723758	0.0690852		0.744167	0.743547	0.0690852		0.671426	0.664441	0.0690852
0.0170267	0.717693	0.688584	0.068856		0.736603	0.722299	0.068856		0.757474	0.741404	0.068856		0.684964	0.662042	0.068856
0.0170878	0.671659	0.685198	0.0672426		0.703104	0.719589	0.0672426		0.73028	0.739069	0.0672426		0.666929	0.659442	0.0672426
0.0171488	0.649116	0.68159	0.0682557		0.71397	0.717823	0.0682557		0.731002	0.738073	0.0682557		0.642555	0.658758	0.0682557
0.0172098	0.664242	0.678822	0.0678886		0.733803	0.718474	0.0678886		0.761553	0.737494	0.0678886		0.67695	0.659877	0.0678886
0.0172708	0.671159	0.675952	0.068856		0.708476	0.717314	0.068856		0.738179	0.735857	0.068856		0.646376	0.658012	0.068856
0.0173319	0.645461	0.672125	0.0672426		0.690608	0.714763	0.0672426		0.707427	0.734328	0.0672426		0.612705	0.654755	0.0672426
0.0173929	0.644408	0.6683	0.0677434		0.699159	0.713181	0.0677434		0.71329	0.733258	0.0677434		0.65093	0.652117	0.0677434
0.0174539	0.650965	0.664913	0.0681081		0.703251	0.711219	0.0681081		0.730583	0.730859	0.0681081		0.668411	0.650596	0.0681081
0.017515	0.634375	0.662843	0.0673846		0.675022	0.708448	0.0673846		0.724102	0.727266	0.0673846		0.62776	0.648085	0.0673846
0.017576	0.664511	0.662203	0.0671016		0.706727	0.705654	0.0671016		0.706097	0.724246	0.0671016		0.615905	0.644664	0.0671016
0.017637	0.689902	0.661903	0.066615		0.726826	0.70388	0.066615		0.743203	0.722968	0.066615		0.647204	0.640279	0.066615
0.017698	0.655842	0.661074	0.0676712		0.703899	0.702436	0.0676712		0.742811	0.720944	0.0676712		0.639938	0.635341	0.0676712
0.0177591	0.640657	0.659333	0.0669615		0.700478	0.700757	0.0669615		0.748662	0.719087	0.0669615		0.637038	0.633141	0.0669615
0.0178201	0.654074	0.658306	0.066753		0.696802	0.699973	0.066753		0.721277	0.716278	0.066753		0.62714	0.630881	0.066753
0.0178811	0.666487	0.655339	0.0664098		0.699086	0.698739	0.0664098		0.690609	0.712591	0.0664098		0.631287	0.627831	0.0664098
0.0179421	0.651979	0.653921	0.0666839		0.711292	0.696063	0.0666839		0.700918	0.708342	0.0666839		0.611944	0.623873	0.0666839
0.0180032	0.691929	0.6536	0.067172		0.712499	0.69385	0.067172		0.7202	0.705252	0.067172		0.649542	0.62092	0.067172
0.0180642	0.688891	0.652074	0.0668223		0.691221	0.691879	0.0668223		0.710387	0.702129	0.0668223		0.672006	0.61977	0.0668223
0.0181252	0.656718	0.650041	0.066274		0.693914	0.688956	0.066274		0.713783	0.698324	0.066274		0.632336	0.618279	0.066274
0.0181863	0.664977	0.650905	0.0658717		0.693061	0.686628	0.0658717		0.702995	0.695336	0.0658717		0.636492	0.615722	0.0658717
0.0182473	0.644607	0.652127	0.066478		0.697678	0.684655	0.066478		0.694149	0.693178	0.066478		0.626057	0.614029	0.066478
0.0183083	0.62918	0.652139	0.0666839		0.681085	0.681055	0.0666839		0.670756	0.689224	0.0666839		0.588352	0.611122	0.0666839
0.0183693	0.630566	0.6499	0.0648342		0.65046	0.67667	0.0648342		0.676697	0.684825	0.0648342		0.553067	0.608138	0.0648342
0.0184304	0.640371	0.647261	0.0662064		0.662786	0.673558	0.0662064		0.675904	0.680906	0.0662064		0.593597	0.607402	0.0662064
0.0184914	0.633367	0.643973	0.0652174		0.677174	0.670269	0.0652174		0.662364	0.676552	0.0652174		0.604587	0.605882	0.0652174
0.0185524	0.661327	0.640518	0.0668223		0.67295	0.666615	0.0668223		0.662045	0.671339	0.0668223		0.588053	0.602249	0.0668223
0.0186135	0.665014	0.637079	0.0643337		0.664719	0.662313	0.0643337		0.675285	0.666465	0.0643337		0.567489	0.598531	0.0643337
0.0186745	0.645259	0.633384	0.0654116		0.665911	0.658187	0.0654116		0.686708	0.662603	0.0654116		0.570827	0.596251	0.0654116
0.0187355	0.627564	0.629386	0.0665464		0.670432	0.653682	0.0665464		0.657584	0.658792	0.0665464		0.59975	0.593551	0.0665464
0.0187965	0.616821	0.626861	0.0648342		0.657495	0.649928	0.0648342		0.635711	0.653723	0.0648342		0.636691	0.59086	0.0648342
0.0188576	0.603968	0.625037	0.0650249		0.634007	0.646541	0.0650249		0.632223	0.648187	0.0650249		0.630372	0.589271	0.0650249
0.0189186	0.600944	0.621255	0.0645825		0.642587	0.642272	0.0645825		0.630129	0.643642	0.0645825		0.561912	0.586328	0.0645825
0.0189796	0.610391	0.616684	0.0650889		0.629259	0.638485	0.0650889		0.645494	0.641222	0.0650889		0.557701	0.582778	0.0650889
0.0190406	0.644397	0.611285	0.0656733		0.626957	0.635184	0.0656733		0.670026	0.638354	0.0656733		0.594672	0.579902	0.0656733
0.0191017	0.612405	0.608568	0.0638449		0.6393	0.632005	0.0638449		0.673266	0.635568	0.0638449		0.618473	0.578364	0.0638449
0.0191627	0.601112	0.605769	0.0650889		0.606317	0.629567	0.0650889		0.637933	0.634709	0.0650889		0.590594	0.574881	0.0650889
0.0192237	0.610652	0.604535	0.0642105		0.597392	0.626574	0.0642105		0.622959	0.633228	0.0642105		0.553382	0.572886	0.0642105
0.0192848	0.628224	0.603881	0.0648976		0.629249	0.623819	0.0648976		0.628473	0.632693	0.0648976		0.54856	0.573281	0.0648976
0.0193458	0.594273	0.601505	0.0650889		0.626553	0.621756	0.0650889		0.611461	0.630975	0.0650889		0.572845	0.570765	0.0650889
0.0194068	0.575027	0.598645	0.062785		0.607126	0.619701	0.062785		0.596453	0.627695	0.062785		0.568218	0.568227	0.062785
0.0194678	0.553956	0.595731	0.0648976		0.610505	0.617782	0.0648976		0.608737	0.626448	0.0648976		0.588605	0.566024	0.0648976
0.0195289	0.576212	0.592856	0.0636047		0.638848	0.615294	0.0636047		0.614582	0.625592	0.0636047		0.569062	0.564095	0.0636047
0.0195899	0.593376	0.589803	0.0643337		0.630487	0.612034	0.0643337		0.635275	0.624539	0.0643337		0.544822	0.561247	0.0643337
0.0196509	0.617813	0.587622	0.0636047		0.611566	0.60907	0.0636047		0.63025	0.623397	0.0636047		0.531358	0.558115	0.0636047
0.0197119	0.595789	0.584774	0.0637846		0.596354	0.606194	0.0637846		0.621506	0.621902	0.0637846		0.542106	0.554903	0.0637846
0.019773	0.587009	0.583873	0.063966		0.615435	0.604497	0.063966		0.614423	0.620308	0.063966		0.580058	0.551881	0.063966
0.019834	0.594077	0.582483	0.0633672		0.613665	0.60223	0.0633672		0.603254	0.6184	0.0633672		0.569462	0.547442	0.0633672
0.019895	0.577446	0.582217	0.063074		0.588609	0.600556	0.063074		0.593525	0.617056	0.063074		0.542265	0.542092	0.063074
0.0199561	0.559803	0.581153	0.0633672		0.59323	0.599475	0.0633672		0.604882	0.614679	0.0633672		0.520994	0.537909	0.0633672
0.0200171	0.56407	0.579415	0.0633672		0.60656	0.597775	0.0633672		0.66366	0.61213	0.0633672		0.514859	0.534872	0.0633672
0.0200781	0.580801	0.577501	0.064272		0.612868	0.596027	0.064272		0.660002	0.60954	0.064272		0.540984	0.533066	0.064272
0.0201391	0.583396	0.573845	0.0621075		0.600506	0.595289	0.0621075		0.630938	0.605439	0.0621075		0.557589	0.528914	0.0621075
0.0202002	0.621255	0.571085	0.0630159		0.584553	0.59312	0.0630159		0.630041	0.601785	0.0630159		0.532463	0.524769	0.0630159
0.0202612	0.569435	0.570895	0.0631323		0.58304	0.590693	0.0631323		0.602317	0.599825	0.0631323		0.496982	0.521286	0.0631323
0.0203222	0.55452	0.569435	0.063074		0.578006	0.590184	0.063074		0.557172	0.599501	0.063074		0.521211	0.519644	0.063074
0.0203833	0.554161	0.567604	0.0631323		0.60117	0.588129	0.0631323		0.591013	0.597792	0.0631323		0.520149	0.518061	0.0631323
0.0204443	0.540983	0.567034	0.0618865		0.580653	0.585812	0.0618865		0.558349	0.594953	0.0618865		0.485493	0.515808	0.0618865
0.0205053	0.555794	0.565802	0.063074		0.567072	0.58369	0.063074		0.59564	0.592027	0.063074		0.526688	0.51308	0.063074
0.0205663	0.582676	0.562823	0.0623309		0.56791	0.580448	0.0623309		0.639525	0.588012	0.0623309		0.541027	0.51093	0.0623309
0.0206274	0.571319	0.559948	0.0624435		0.573857	0.57689	0.0624435		0.590043	0.582491	0.0624435		0.532781	0.507676	0.0624435
0.0206884	0.555407	0.556155	0.0621075		0.578247	0.574391	0.0621075		0.55494	0.578104	0.0621075		0.487025	0.505418	0.0621075
0.0207494	0.559589	0.551771	0.062052		0.568469	0.572718	0.062052		0.559747	0.574773	0.062052		0.456822	0.502396	0.062052
0.0208104	0.546264	0.548094	0.0626705		0.572003	0.569996	0.0626705		0.557538	0.569986	0.0626705		0.488069	0.496586	0.0626705
0.0208715	0.557172	0.546945	0.0614517		0.590351	0.568069	0.0614517		0.547579	0.565993	0.0614517		0.497716	0.490456	0.0614517
0.0209325	0.538153	0.545367	0.0622748		0.563242	0.566484	0.0622748		0.542048	0.561835	0.0622748		0.471391	0.486948	0.0622748
0.0209935	0.564375	0.543693	0.0614517		0.575188	0.564485	0.0614517		0.560513	0.557879	0.0614517		0.476682	0.484701	0.0614517
0.0210546	0.522745	0.541398	0.061777		0.56735	0.563247	0.061777		0.561575	0.553703	0.061777		0.494785	0.484417	0.061777
0.0211156	0.524597	0.537679	0.0624435		0.563296	0.562719	0.0624435		0.563125	0.549077	0.0624435		0.491805	0.483432	0.0624435
0.0211766	0.528674	0.532164	0.0616137		0.574355	0.559717	0.0616137		0.541827	0.544001	0.0616137		0.509101	0.479121	0.0616137
0.0212376	0.514652	0.527681	0.0615596		0.555547	0.557334	0.0615596		0.52921	0.541063	0.0615596		0.485675	0.473599	0.0615596
0.0212987	0.553162	0.52439	0.0608166		0.535642	0.555645	0.0608166		0.558771	0.53726	0.0608166		0.481366	0.46954	0.0608166
0.0213597	0.54079	0.52068	0.0615056		0.558016	0.553013	0.0615056		0.562025	0.533007	0.0615056		0.470283	0.4675	0.0615056
0.0214207	0.51078	0.518377	0.061777		0.563612	0.550104	0.061777		0.546916	0.530538	0.061777		0.489897	0.465473	0.061777
0.0214818	0.512358	0.514595	0.0607127		0.525619	0.545783	0.0607127		0.510603	0.527384	0.0607127		0.475755	0.460682	0.0607127
0.0215428	0.506626	0.51179	0.0615056		0.525838	0.541466	0.0615056		0.506627	0.522601	0.0615056		0.452497	0.456771	0.0615056
0.0216038	0.475999	0.50886	0.0606093		0.510682	0.538796	0.0606093		0.511904	0.520287	0.0606093		0.425871	0.454017	0.0606093
0.0216648	0.508509	0.504929	0.0613445		0.529046	0.534486	0.0613445		0.511596	0.516106	0.0613445		0.418541	0.450301	0.0613445
0.0217259	0.522991	0.501345	0.0606093		0.557814	0.529678	0.0606093		0.515115	0.513935	0.0606093		0.416108	0.446845	0.0606093
0.0217869	0.497075	0.497746	0.0607646		0.549849	0.525762	0.0607646		0.531069	0.512835	0.0607646		0.434831	0.446077	0.0607646
0.0218479	0.486969	0.495657	0.0613445		0.523528	0.521809	0.0613445		0.505407	0.508767	0.0613445		0.42984	0.447084	0.0613445
0.0219089	0.515119	0.493084	0.06		0.530882	0.518312	0.06		0.471332	0.50309	0.06		0.432246	0.444805	0.06
0.02197	0.513883	0.489798	0.0606609		0.558444	0.515372	0.0606609		0.524762	0.497835	0.0606609		0.485512	0.441419	0.0606609
0.022031	0.473978	0.487013	0.06		0.524441	0.513716	0.06		0.50166	0.494091	0.06		0.489027	0.438331	0.06
0.022092	0.459251	0.484445	0.0604041		0.494461	0.513263	0.0604041		0.495828	0.490509	0.0604041		0.434488	0.435372	0.0604041
0.0221531	0.44305	0.480204	0.0604041		0.519489	0.510706	0.0604041		0.478925	0.484637	0.0604041		0.444177	0.432705	0.0604041
0.0222141	0.457707	0.475607	0.0603531		0.497135	0.508524	0.0603531		0.464246	0.481241	0.0603531		0.38634	0.43049	0.0603531
0.0222751	0.473962	0.471082	0.0603023		0.440859	0.50649	0.0603023		0.452713	0.478693	0.0603023		0.368588	0.427842	0.0603023
0.0223361	0.501312	0.466972	0.059801		0.495655	0.503493	0.059801		0.464366	0.47613	0.059801		0.425706	0.424575	0.059801
0.0223972	0.47699	0.463891	0.0599501		0.48895	0.500553	0.0599501		0.469551	0.47181	0.0599501		0.451702	0.422791	0.0599501
0.0224582	0.459509	0.461266	0.0601003		0.474698	0.496053	0.0601003		0.504565	0.466365	0.0601003		0.446965	0.420305	0.0601003
0.0225192	0.473007	0.460474	0.059409		0.484495	0.492944	0.059409		0.505933	0.462271	0.059409		0.421122	0.419414	0.059409
0.0225803	0.484432	0.459528	0.0601506		0.470918	0.490436	0.0601506		0.471388	0.460038	0.0601506		0.400122	0.419072	0.0601506
0.0226413	0.481822	0.457067	0.059409		0.502719	0.486314	0.059409		0.467226	0.457415	0.059409		0.436381	0.418942	0.059409
0.0227023	0.439628	0.455661	0.0605064		0.498073	0.481462	0.0605064		0.461228	0.45332	0.0605064		0.443099	0.418155	0.0605064
0.0227633	0.43385	0.452419	0.0585547		0.479598	0.476833	0.0585547		0.422441	0.449953	0.0585547		0.419166	0.415187	0.0585547
0.0228244	0.437472	0.447857	0.0594576		0.505209	0.473161	0.0594576		0.427145	0.447145	0.0594576		0.408733	0.411744	0.0594576
0.0228854	0.436116	0.446365	0.0595062		0.508603	0.470328	0.0595062		0.401284	0.445584	0.0595062		0.448131	0.409742	0.0595062
0.0229464	0.4668	0.444396	0.0593122		0.487309	0.46793	0.0593122		0.41804	0.444235	0.0593122		0.405697	0.408385	0.0593122
0.0230074	0.421485	0.442042	0.059264		0.495417	0.465713	0.059264		0.454714	0.443764	0.059264		0.354876	0.406097	0.059264
0.0230685	0.41501	0.440097	0.0590247		0.492168	0.463004	0.0590247		0.468054	0.443062	0.0590247		0.390818	0.402074	0.0590247
0.0231295	0.436852	0.441301	0.0592159		0.469268	0.461536	0.0592159		0.46777	0.438966	0.0592159		0.380929	0.397425	0.0592159
0.0231905	0.409542	0.442422	0.05912		0.433947	0.46134	0.05912		0.428868	0.437099	0.05912		0.398248	0.394698	0.05912
0.0232516	0.412141	0.440805	0.0586012		0.412965	0.458596	0.0586012		0.40981	0.436349	0.0586012		0.408269	0.393427	0.0586012
0.0233126	0.438135	0.438339	0.0589297		0.432995	0.453466	0.0589297		0.462659	0.436081	0.0589297		0.374007	0.3906	0.0589297
0.0233736	0.487173	0.435947	0.0588353		0.430004	0.452834	0.0588353		0.420436	0.436277	0.0588353		0.359602	0.388761	0.0588353
0.0234346	0.45905	0.433111	0.059264		0.413011	0.452223	0.059264		0.399054	0.433775	0.059264		0.387115	0.384475	0.059264
0.0234957	0.457451	0.430394	0.0586478		0.4288	0.446713	0.0586478		0.400363	0.431274	0.0586478		0.407787	0.379363	0.0586478
0.0235567	0.441664	0.427965	0.0578259		0.43939	0.441638	0.0578259		0.427	0.427336	0.0578259		0.398926	0.374011	0.0578259
0.0236177	0.417328	0.42571	0.0584621		0.467621	0.435384	0.0584621		0.449424	0.42627	0.0584621		0.406201	0.370938	0.0584621
0.0236788	0.410346	0.423416	0.0582324		0.411119	0.430533	0.0582324		0.45715	0.426406	0.0582324		0.366651	0.368288	0.0582324
0.0237398	0.407821	0.421961	0.0589297		0.412169	0.425712	0.0589297		0.428175	0.424497	0.0589297		0.338189	0.36438	0.0589297
0.0238008	0.420394	0.420121	0.0579155		0.466186	0.421052	0.0579155		0.436616	0.42115	0.0579155		0.34983	0.358939	0.0579155
0.0238618	0.39399	0.417888	0.0578707		0.456584	0.419179	0.0578707		0.449369	0.420105	0.0578707		0.354783	0.354524	0.0578707
0.0239229	0.438211	0.416092	0.058096		0.455237	0.416653	0.058096		0.432836	0.419752	0.058096		0.392216	0.352736	0.058096
0.0239839	0.447302	0.412582	0.0583699		0.413049	0.414228	0.0583699		0.428338	0.416872	0.0583699		0.379832	0.351356	0.0583699
0.0240449	0.402118	0.410365	0.0579605		0.402352	0.413778	0.0579605		0.397772	0.413475	0.0579605		0.324932	0.346334	0.0579605
0.0241059	0.436579	0.408764	0.0577367		0.421206	0.413863	0.0577367		0.395405	0.408964	0.0577367		0.283105	0.342464	0.0577367
0.024167	0.431706	0.407196	0.0583699		0.416089	0.413201	0.0583699		0.391606	0.404896	0.0583699		0.304372	0.337158	0.0583699
0.024228	0.415702	0.403576	0.0577367		0.405325	0.412817	0.0577367		0.372436	0.400146	0.0577367		0.332383	0.331558	0.0577367
0.024289	0.361468	0.400689	0.0575156		0.377751	0.413041	0.0575156		0.424934	0.395221	0.0575156		0.345405	0.32742	0.0575156
0.0243501	0.359612	0.398324	0.0577367		0.371714	0.412246	0.0577367		0.430187	0.39149	0.0577367		0.354503	0.322636	0.0577367
0.0244111	0.387821	0.394748	0.0567826		0.408351	0.409734	0.0567826		0.387957	0.386246	0.0567826		0.333329	0.318832	0.0567826
0.0244721	0.390462	0.392645	0.058324		0.44786	0.406978	0.058324		0.369501	0.380837	0.058324		0.323418	0.3151	0.058324
0.0245331	0.361388	0.392348	0.0569525		0.358166	0.403163	0.0569525		0.331996	0.378964	0.0569525		0.304077	0.312157	0.0569525
0.0245942	0.37551	0.394529	0.0573842		0.32323	0.39715	0.0573842		0.377334	0.37439	0.0573842		0.298359	0.309165	0.0573842
0.0246552	0.3847	0.395513	0.057124		0.376022	0.391176	0.057124		0.357033	0.368325	0.057124		0.279242	0.306209	0.057124
0.0247162	0.411988	0.394866	0.0571671		0.414372	0.388606	0.0571671		0.401454	0.362165	0.0571671		0.33006	0.303521	0.0571671
0.0247772	0.393248	0.392765	0.0579155		0.449518	0.384431	0.0579155		0.327279	0.356347	0.0579155		0.299099	0.300952	0.0579155
0.0248383	0.378247	0.390024	0.0559556		0.407374	0.381492	0.0559556		0.323018	0.352475	0.0559556		0.28421	0.299789	0.0559556
0.0248993	0.369044	0.387998	0.0577813		0.421446	0.376477	0.0577813		0.383183	0.349526	0.0577813		0.28853	0.297174	0.0577813
0.0249603	0.396202	0.38569	0.0564474		0.409382	0.371676	0.0564474		0.398768	0.345336	0.0564474		0.302908	0.293769	0.0564474
0.0250214	0.418069	0.382794	0.057124		0.371659	0.370209	0.057124		0.33842	0.342024	0.057124		0.315108	0.289565	0.057124
0.0250824	0.370839	0.378702	0.057081		0.388878	0.367663	0.057081		0.306461	0.339662	0.057081		0.257654	0.286694	0.057081
0.0251434	0.409134	0.376563	0.0559556		0.371223	0.36549	0.0559556		0.318615	0.336719	0.0559556		0.21426	0.286167	0.0559556
0.0252044	0.380511	0.37552	0.0572971		0.346113	0.361292	0.0572971		0.321221	0.334991	0.0572971		0.291555	0.285237	0.0572971
0.0252655	0.359025	0.371565	0.0566142		0.337474	0.356833	0.0566142		0.305753	0.33008	0.0566142		0.312721	0.283365	0.0566142
0.0253265	0.390672	0.368606	0.056489		0.335896	0.353982	0.056489		0.288591	0.323821	0.056489		0.324434	0.279019	0.056489
0.0253875	0.405177	0.366767	0.0566982		0.337562	0.35183	0.0566982		0.33231	0.319228	0.0566982		0.283766	0.275718	0.0566982
0.0254486	0.3787	0.365575	0.0557145		0.320044	0.350339	0.0557145		0.356236	0.314672	0.0557145		0.277504	0.273817	0.0557145
0.0255096	0.385956	0.361746	0.057081		0.321729	0.346076	0.057081		0.334621	0.312065	0.057081		0.284815	0.273066	0.057081
0.0255706	0.390257	0.357026	0.0560366		0.324075	0.34108	0.0560366		0.338801	0.309757	0.0560366		0.279842	0.271272	0.0560366
0.0256316	0.347314	0.352539	0.0560366		0.293302	0.337859	0.0560366		0.319914	0.306137	0.0560366		0.297757	0.267369	0.0560366
0.0256927	0.313917	0.347982	0.0566142		0.326397	0.336038	0.0566142		0.274624	0.302909	0.0566142		0.246956	0.264636	0.0566142
0.0257537	0.290097	0.342225	0.0557545		0.380527	0.329413	0.0557545		0.296144	0.299242	0.0557545		0.223672	0.263598	0.0557545
0.0258147	0.28573	0.337422	0.0564474		0.36609	0.321737	0.0564474		0.304631	0.29726	0.0564474		0.243094	0.26246	0.0564474
0.0258757	0.321515	0.33262	0.0550098		0.285849	0.318493	0.0550098		0.298691	0.293657	0.0550098		0.262702	0.258992	0.0550098
0.0259368	0.34584	0.329384	0.0562409		0.330537	0.317612	0.0562409		0.312782	0.291591	0.0562409		0.262484	0.257322	0.0562409
0.0259978	0.338917	0.325087	0.0561998		0.331683	0.317555	0.0561998		0.287514	0.288156	0.0561998		0.244423	0.256534	0.0561998
0.0260588	0.306329	0.320578	0.0557945		0.33202	0.315493	0.0557945		0.275181	0.284737	0.0557945		0.249716	0.254235	0.0557945
0.0261199	0.299021	0.316197	0.0559961		0.323685	0.314332	0.0559961		0.280837	0.283504	0.0559961		0.241483	0.250343	0.0559961
0.0261809	0.319016	0.311913	0.0551641		0.290636	0.313702	0.0551641		0.267538	0.285156	0.0551641		0.276061	0.247324	0.0551641
0.0262419	0.317708	0.308505	0.0556349		0.314802	0.313442	0.0556349		0.258744	0.284223	0.0556349		0.253532	0.246601	0.0556349
0.0263029	0.307502	0.304219	0.0557145		0.313017	0.315095	0.0557145		0.2615	0.281465	0.0557145		0.23937	0.243963	0.0557145
0.026364	0.289146	0.302652	0.0552029		0.330681	0.316408	0.0552029		0.225141	0.278309	0.0552029		0.25129	0.238243	0.0552029
0.026425	0.318967	0.301658	0.0555556		0.330878	0.315831	0.0555556		0.276392	0.275432	0.0555556		0.226023	0.234363	0.0555556
0.026486	0.332795	0.299704	0.0549332		0.311896	0.313953	0.0549332		0.317654	0.272085	0.0549332		0.240984	0.231935	0.0549332
0.0265471	0.30783	0.298753	0.055516		0.290467	0.31184	0.055516		0.280383	0.267168	0.055516		0.226113	0.232234	0.055516
0.0266081	0.275543	0.298629	0.0549332		0.256998	0.309567	0.0549332		0.261089	0.266426	0.0549332		0.212479	0.230383	0.0549332
0.0266691	0.279071	0.298202	0.055398		0.292707	0.306007	0.055398		0.26829	0.267547	0.055398		0.192908	0.22756	0.055398
0.0267301	0.285029	0.298135	0.0551641		0.299555	0.301737	0.0551641		0.283073	0.264814	0.0551641		0.23354	0.22528	0.0551641
0.0267912	0.298829	0.297546	0.0551254		0.288608	0.298609	0.0551254		0.292244	0.26389	0.0551254		0.282971	0.224444	0.0551254
0.0268522	0.30226	0.295763	0.0554766		0.301839	0.295306	0.0554766		0.273438	0.264947	0.0554766		0.258931	0.223775	0.0554766
0.0269132	0.301183	0.292501	0.0538932		0.349319	0.292229	0.0538932		0.245185	0.263149	0.0538932		0.198188	0.222284	0.0538932
0.0269742	0.284274	0.288229	0.0550483		0.344254	0.289098	0.0550483		0.243191	0.260755	0.0550483		0.1863	0.219418	0.0550483
0.0270353	0.289777	0.285441	0.0546299		0.278233	0.285825	0.0546299		0.268871	0.259761	0.0546299		0.219702	0.21721	0.0546299
0.0270963	0.278036	0.283164	0.0553197		0.252395	0.280567	0.0553197		0.287678	0.258104	0.0553197		0.226337	0.21554	0.0553197
0.0271573	0.291164	0.281753	0.0543315		0.274071	0.276961	0.0543315		0.2594	0.257124	0.0543315		0.17274	0.212846	0.0543315
0.0272184	0.283854	0.280102	0.0549715		0.298893	0.27353	0.0549715		0.251533	0.25692	0.0549715		0.187939	0.209413	0.0549715
0.0272794	0.268884	0.277948	0.0544057		0.306885	0.269303	0.0544057		0.260212	0.255287	0.0544057		0.231909	0.206549	0.0544057
0.0273404	0.296216	0.27573	0.0542577		0.300227	0.265397	0.0542577		0.212555	0.251589	0.0542577		0.230894	0.202863	0.0542577
0.0274014	0.311158	0.27531	0.054221		0.261306	0.260496	0.054221		0.222163	0.249208	0.054221		0.189894	0.201169	0.054221
0.0274625	0.301058	0.275123	0.0543315		0.226948	0.258772	0.0543315		0.232776	0.248223	0.0543315		0.176957	0.19802	0.0543315
0.0275235	0.279273	0.273063	0.0547809		0.211642	0.256123	0.0547809		0.253067	0.24558	0.0547809		0.197404	0.194348	0.0547809
0.0275845	0.241323	0.270291	0.0545174		0.225316	0.253712	0.0545174		0.251454	0.240083	0.0545174		0.221651	0.192093	0.0545174
0.0276456	0.240583	0.269941	0.053678		0.24137	0.252908	0.053678		0.250007	0.237275	0.053678		0.215604	0.190529	0.053678
0.0277066	0.245677	0.270517	0.0542577		0.238525	0.252288	0.0542577		0.274784	0.235941	0.0542577		0.165444	0.189177	0.0542577
0.0277676	0.246759	0.269266	0.054111		0.237855	0.249642	0.054111		0.210586	0.232845	0.054111		0.183123	0.186416	0.054111
0.0278286	0.235251	0.265999	0.0544428		0.247532	0.245195	0.0544428		0.185137	0.226762	0.0544428		0.205216	0.182798	0.0544428
0.0278897	0.238759	0.26268	0.0539655		0.263791	0.242548	0.0539655		0.2722	0.219371	0.0539655		0.205641	0.178233	0.0539655
0.0279507	0.269927	0.260578	0.053536		0.232099	0.240408	0.053536		0.245013	0.213543	0.053536		0.167033	0.174838	0.053536
0.0280117	0.272135	0.258617	0.0539293		0.189461	0.237042	0.0539293		0.177584	0.209409	0.0539293		0.184739	0.175005	0.0539293
0.0280727	0.284267	0.257011	0.0533952		0.197545	0.233255	0.0533952		0.196121	0.206093	0.0533952		0.154983	0.175317	0.0533952
0.0281338	0.289138	0.256224	0.0545548		0.255114	0.231869	0.0545548		0.227444	0.20273	0.0545548		0.155039	0.174008	0.0545548
0.0281948	0.239798	0.255198	0.0530478		0.261213	0.231182	0.0530478		0.19932	0.197928	0.0530478		0.144277	0.170636	0.0530478
0.0282558	0.256141	0.253081	0.0534303		0.235976	0.228707	0.0534303		0.20949	0.194463	0.0534303		0.141356	0.16891	0.0534303
0.0283169	0.263351	0.250871	0.0541842		0.234394	0.225851	0.0541842		0.208449	0.192205	0.0541842		0.165743	0.168549	0.0541842
0.0283779	0.273434	0.248827	0.0533251		0.234337	0.224533	0.0533251		0.158961	0.188074	0.0533251		0.167183	0.166471	0.0533251
0.0284389	0.260032	0.245774	0.0536424		0.263763	0.223635	0.0536424		0.171521	0.183068	0.0536424		0.156335	0.164078	0.0536424
0.0284999	0.253515	0.242859	0.0529108		0.258665	0.222542	0.0529108		0.227856	0.179082	0.0529108		0.169008	0.162735	0.0529108
0.028561	0.223812	0.240862	0.0537495		0.257588	0.221294	0.0537495		0.17842	0.172506	0.0537495		0.156083	0.161093	0.0537495
0.028622	0.211486	0.239241	0.0539293		0.197442	0.219004	0.0539293		0.115439	0.164889	0.0539293		0.179519	0.159012	0.0539293
0.028683	0.247632	0.237137	0.05264		0.216452	0.215712	0.05264		0.13903	0.158502	0.05264		0.187556	0.155992	0.05264
0.028744	0.247362	0.234746	0.0533251		0.232693	0.213145	0.0533251		0.156933	0.153345	0.0533251		0.170869	0.153536	0.0533251
0.0288051	0.211716	0.230174	0.0525061		0.197194	0.210589	0.0525061		0.119656	0.149578	0.0525061		0.12741	0.151622	0.0525061
0.0288661	0.199631	0.226219	0.0535007		0.170666	0.209088	0.0535007		0.111834	0.146936	0.0535007		0.131484	0.151175	0.0535007
0.0289271	0.221416	0.222647	0.0531859		0.195292	0.206806	0.0531859		0.111202	0.146002	0.0531859		0.152223	0.149515	0.0531859
0.0289882	0.239695	0.219243	0.05264		0.199972	0.204637	0.05264		0.161564	0.143181	0.05264		0.161035	0.147966	0.05264
0.0290492	0.242556	0.214816	0.0534303		0.179928	0.203188	0.0534303		0.206997	0.139555	0.0534303		0.164203	0.146619	0.0534303
0.0291102	0.213412	0.210717	0.0527073		0.167144	0.203327	0.0527073		0.193585	0.138837	0.0527073		0.178131	0.146419	0.0527073
0.0291712	0.220514	0.208937	0.0531168		0.18291	0.202328	0.0531168		0.170791	0.138423	0.0531168		0.149424	0.14362	0.0531168
0.0292323	0.215234	0.206389	0.05264		0.209093	0.19814	0.05264		0.135554	0.135347	0.05264		0.135005	0.140127	0.05264
0.0292933	0.191095	0.205058	0.0524064		0.208916	0.195519	0.0524064		0.100038	0.134697	0.0524064		0.115978	0.137498	0.0524064
0.0293543	0.17211	0.204754	0.0530478		0.207153	0.194614	0.0530478		0.123131	0.134751	0.0530478		0.151153	0.134516	0.0530478
0.0294154	0.19852	0.202593	0.0521107		0.20033	0.192404	0.0521107		0.107788	0.13461	0.0521107		0.142309	0.131883	0.0521107
0.0294764	0.183743	0.201728	0.0528088		0.18363	0.190246	0.0528088		0.0928904	0.135093	0.0528088		0.115592	0.129396	0.0528088
0.0295374	0.187169	0.202373	0.0521107		0.160063	0.188371	0.0521107		0.11238	0.137426	0.0521107		0.0980568	0.129259	0.0521107
0.0295984	0.205324	0.203874	0.0524396		0.174856	0.187188	0.0524396		0.12833	0.138853	0.0524396		0.108192	0.127771	0.0524396
0.0296595	0.184006	0.204983	0.0527749		0.199575	0.185931	0.0527749		0.113749	0.137613	0.0527749		0.123768	0.124973	0.0527749
0.0297205	0.184894	0.205402	0.0518841		0.215351	0.187164	0.0518841		0.133774	0.137967	0.0518841		0.140178	0.123621	0.0518841
0.0297815	0.195769	0.204359	0.0524396		0.219602	0.188729	0.0524396		0.174991	0.136979	0.0524396		0.114882	0.123037	0.0524396
0.0298425	0.208975	0.2016	0.0524396		0.219069	0.187649	0.0524396		0.165871	0.134669	0.0524396		0.12244	0.123557	0.0524396
0.0299036	0.203582	0.200321	0.0521433		0.181936	0.189183	0.0521433		0.170727	0.134519	0.0521433		0.127828	0.12544	0.0521433
0.0299646	0.226544	0.199931	0.0520456		0.188502	0.191517	0.0520456		0.151073	0.133641	0.0520456		0.147454	0.1253	0.0520456
0.0300256	0.210616	0.198552	0.0519163		0.173683	0.190407	0.0519163		0.134836	0.131221	0.0519163		0.114453	0.123352	0.0519163
0.0300867	0.2047	0.196559	0.0524728		0.190188	0.186833	0.0524728		0.131726	0.13022	0.0524728		0.0938305	0.122922	0.0524728
0.0301477	0.200348	0.195236	0.0520456		0.187767	0.185638	0.0520456		0.128544	0.130773	0.0520456		0.102134	0.125587	0.0520456
0.0302087	0.214723	0.195027	0.052176		0.180587	0.182692	0.052176		0.124937	0.131355	0.052176		0.122231	0.128152	0.052176
0.0302697	0.209665	0.194121	0.0513462		0.157977	0.178817	0.0513462		0.149256	0.131799	0.0513462		0.0999173	0.130903	0.0513462
0.0303308	0.18137	0.191339	0.0518841		0.15377	0.174637	0.0518841		0.137382	0.132833	0.0518841		0.133268	0.132637	0.0518841
0.0303918	0.209247	0.18824	0.0521107		0.186852	0.171474	0.0521107		0.151532	0.133079	0.0521107		0.181986	0.132417	0.0521107
0.0304528	0.200908	0.183775	0.0516606		0.141914	0.168569	0.0516606		0.110953	0.133913	0.0516606		0.142654	0.132598	0.0516606
0.0305139	0.19117	0.178894	0.0514399		0.146571	0.166729	0.0514399		0.132666	0.132869	0.0514399		0.157915	0.131962	0.0514399
0.0305749	0.196788	0.173662	0.0514086		0.193977	0.163825	0.0514086		0.121171	0.132575	0.0514086		0.142807	0.133983	0.0514086
0.0306359	0.181838	0.169935	0.051852		0.177423	0.160075	0.051852		0.124458	0.131587	0.051852		0.136331	0.135183	0.051852
0.0306969	0.1502	0.167289	0.051788		0.173174	0.155034	0.051788		0.082153	0.129759	0.051788		0.0971772	0.134464	0.051788
0.030758	0.136262	0.163482	0.0511911		0.158085	0.14939	0.0511911		0.0480742	0.127244	0.0511911		0.134673	0.13369	0.0511911
0.030819	0.129813	0.161628	0.0514086		0.200408	0.144273	0.0514086		0.123526	0.125305	0.0514086		0.166969	0.132775	0.0514086
0.03088	0.137243	0.156786	0.051222		0.144216	0.140271	0.051222		0.155894	0.122664	0.051222		0.154171	0.132564	0.051222
0.030941	0.139528	0.151526	0.0520132		0.140848	0.137789	0.0520132		0.165518	0.120142	0.0520132		0.128544	0.133882	0.0520132
0.0310021	0.165104	0.148841	0.0506745		0.149765	0.134697	0.0506745		0.145552	0.117887	0.0506745		0.129086	0.133166	0.0506745
0.0310631	0.163239	0.145695	0.051222		0.090951	0.132983	0.051222		0.109693	0.11482	0.051222		0.10985	0.13245	0.051222
0.0311241	0.143098	0.141707	0.0513774		0.0725166	0.130617	0.0513774		0.148816	0.113265	0.0513774		0.156815	0.132504	0.0513774
0.0311852	0.128464	0.138736	0.0510375		0.114653	0.129487	0.0510375		0.157522	0.112657	0.0510375		0.171852	0.132155	0.0510375
0.0312462	0.119649	0.136974	0.051788		0.142544	0.127002	0.051788		0.107742	0.110907	0.051788		0.14086	0.129947	0.051788
0.0313072	0.111751	0.134427	0.0502024		0.0939691	0.125425	0.0502024		0.0464159	0.109061	0.0502024		0.0767023	0.12681	0.0502024
0.0313682	0.0918485	0.133446	0.051253		0.136395	0.12306	0.051253		0.0789988	0.108242	0.051253		0.0801811	0.122772	0.051253
0.0314293	0.10737	0.132876	0.0510988		0.137294	0.120695	0.0510988		0.135704	0.106667	0.0510988		0.0726514	0.11885	0.0510988
0.0314903	0.123872	0.132879	0.0507946		0.124121	0.11778	0.0507946		0.12576	0.105654	0.0507946		0.11482	0.113501	0.0507946
0.0315513	0.138686	0.131272	0.0508853		0.101763	0.116361	0.0508853		0.138622	0.103567	0.0508853		0.146913	0.111061	0.0508853
0.0316124	0.17623	0.128995	0.0505552		0.114652	0.116935	0.0505552		0.0922797	0.102634	0.0505552		0.128857	0.111247	0.0505552
0.0316734	0.171255	0.126992	0.051222		0.0823855	0.115766	0.051222		0.0953428	0.0994131	0.051222		0.131432	0.109794	0.051222
0.0317344	0.162818	0.125296	0.0506745		0.103528	0.114769	0.0506745		0.0869222	0.0970426	0.0506745		0.0961852	0.107422	0.0506745
0.0317954	0.150225	0.124976	0.0501733		0.118918	0.115973	0.0501733		0.0764014	0.0951409	0.0501733		0.107817	0.10366	0.0501733
0.0318565	0.101689	0.125103	0.050855		0.138421	0.115908	0.050855		0.0637051	0.0934103	0.050855		0.130199	0.101514	0.050855
0.0319175	0.125798	0.123466	0.0502607		0.13022	0.11578	0.0502607		0.0832649	0.0902381	0.0502607		0.107746	0.0993623	0.0502607
0.0319785	0.0857099	0.12175	0.0508853		0.129258	0.115884	0.0508853		0.0727545	0.0848663	0.0508853		0.111773	0.098608	0.0508853
0.0320395	0.136268	0.120113	0.0505552		0.128452	0.11907	0.0505552		0.062997	0.0816314	0.0505552		0.101893	0.0979561	0.0505552
0.0321006	0.148692	0.118619	0.0504368		0.112152	0.120239	0.0504368		0.0673572	0.0808977	0.0504368		0.0706857	0.0979362	0.0504368
0.0321616	0.0898906	0.117534	0.0507645		0.145463	0.121381	0.0507645		0.102809	0.0803903	0.0507645		0.0877737	0.0982147	0.0507645
0.0322226	0.111518	0.117789	0.0499713		0.125791	0.122602	0.0499713		0.128723	0.0803556	0.0499713		0.0850518	0.0982194	0.0499713
0.0322837	0.132051	0.118675	0.0504959		0.114445	0.121701	0.0504959		0.109313	0.0789788	0.0504959		0.0587975	0.0969507	0.0504959
0.0323447	0.13971	0.118973	0.0498569		0.0904526	0.119052	0.0498569		0.0716713	0.0790087	0.0498569		0.0805114	0.0969177	0.0498569
0.0324057	0.101698	0.118598	0.0500576		0.111924	0.118709	0.0500576		0.0846403	0.0796251	0.0500576		0.0904989	0.098862	0.0500576
0.0324667	0.121463	0.117375	0.0505552		0.109759	0.119214	0.0505552		0.0834675	0.0797729	0.0505552		0.0825203	0.0997743	0.0505552
0.0325278	0.0790078	0.114345	0.0500288		0.138776	0.117721	0.0500288		0.0484073	0.0773125	0.0500288		0.102901	0.097645	0.0500288
0.0325888	0.0830051	0.109724	0.0498285		0.146776	0.117871	0.0498285		0.0555806	0.0753514	0.0498285		0.116813	0.0966143	0.0498285
0.0326498	0.0645051	0.1063	0.0498001		0.151919	0.119395	0.0498001		0.0619454	0.0763316	0.0498001		0.131655	0.0946422	0.0498001
0.0327109	0.0758671	0.104121	0.0500288		0.115244	0.120389	0.0500288		0.0802197	0.0779806	0.0500288		0.0873784	0.0932545	0.0500288
0.0327719	0.12861	0.10311	0.0502607		0.100604	0.119901	0.0502607		0.0689158	0.0792641	0.0502607		0.0688141	0.0924882	0.0502607
0.0328329	0.131419	0.104078	0.0498285		0.102477	0.120101	0.0498285		0.0908567	0.0789172	0.0498285		0.0732564	0.0919887	0.0498285
0.0328939	0.130868	0.104045	0.049914		0.0997526	0.117824	0.049914		0.0952385	0.0782938	0.049914		0.117806	0.0932755	0.049914
0.032955	0.116418	0.103171	0.0496306		0.093442	0.116089	0.0496306		0.0761878	0.0795042	0.0496306		0.155114	0.0930127	0.0496306
0.033016	0.101471	0.102284	0.0499426		0.120734	0.116367	0.0499426		0.0768008	0.0787624	0.0499426		0.120925	0.0926024	0.0499426
0.033077	0.122901	0.10041	0.0495745		0.132273	0.11722	0.0495745		0.0680802	0.0771854	0.0495745		0.0808211	0.093868	0.0495745
0.033138	0.114756	0.0995041	0.0496869		0.123751	0.117007	0.0496869		0.0777133	0.0770335	0.0496869		0.075292	0.0943028	0.0496869
0.0331991	0.105422	0.0969931	0.0496306		0.0987242	0.116946	0.0496306		0.0929353	0.0774941	0.0496306		0.111646	0.0931412	0.0496306
0.0332601	0.107935	0.0951616	0.0496587		0.103857	0.116191	0.0496587		0.0686744	0.0773517	0.0496587		0.0949507	0.0926038	0.0496587
0.0333211	0.0992571	0.095481	0.0494629		0.104025	0.114018	0.0494629		0.0860628	0.0754546	0.0494629		0.0638051	0.0910111	0.0494629
0.0333822	0.0917999	0.0932642	0.0491326		0.116555	0.112181	0.0491326		0.0669996	0.0745403	0.0491326		0.0677777	0.089649	0.0491326
0.0334432	0.0763459	0.0926367	0.0496025		0.113493	0.109528	0.0496025		0.0708805	0.075613	0.0496025		0.078027	0.0884496	0.0496025
0.0335042	0.0695627	0.0942299	0.0495745		0.133106	0.107467	0.0495745		0.0815257	0.0756198	0.0495745		0.0974093	0.0866157	0.0495745
0.0335652	0.0656137	0.0959585	0.0497434		0.110393	0.105064	0.0497434		0.0927117	0.0732765	0.0497434		0.0738762	0.0844188	0.0497434
0.0336263	0.069898	0.0953312	0.0492145		0.118167	0.103115	0.0492145		0.0663306	0.0718218	0.0492145		0.0789216	0.0815402	0.0492145
0.0336873	0.103173	0.0955885	0.0487024		0.122234	0.100207	0.0487024		0.0667022	0.0705331	0.0487024		0.0939385	0.0782416	0.0487024
0.0337483	0.122104	0.0942131	0.0495186		0.122608	0.0987913	0.0495186		0.0783092	0.0676157	0.0495186		0.0591495	0.0763509	0.0495186
0.0338093	0.103524	0.0916279	0.0490782		0.0900501	0.0973199	0.0490782		0.0617385	0.0649967	0.0490782		0.0616802	0.0747827	0.0490782
0.0338704	0.0839837	0.087548	0.0492145		0.087084	0.0960685	0.0492145		0.0391586	0.0626478	0.0492145		0.0819884	0.0754335	0.0492145
0.0339314	0.064191	0.0836611	0.0492419		0.0962953	0.0930303	0.0492419		0.0684648	0.0590405	0.0492419		0.106954	0.0741082	0.0492419
0.0339924	0.0494809	0.0833002	0.0490239		0.083042	0.0896639	0.0490239		0.0720901	0.0540088	0.0490239		0.0948967	0.0715245	0.0490239
0.0340535	0.0766256	0.0834615	0.0493797		0.105492	0.0882164	0.0493797		0.0872922	0.0529565	0.0493797		0.0562129	0.0685441	0.0493797
0.0341145	0.102435	0.0843382	0.0484392		0.104371	0.0857449	0.0484392		0.0306253	0.0525122	0.0484392		0.0579636	0.0660578	0.0484392
0.0341755	0.1044	0.0852351	0.0491872		0.0580763	0.0827332	0.0491872		0.0651388	0.0500007	0.0491872		0.0695729	0.0658499	0.0491872
0.0342365	0.0862746	0.084377	0.048544		0.0515975	0.0821548	0.048544		0.0709621	0.0463973	0.048544		0.048464	0.0655669	0.048544
0.0342976	0.0848794	0.0843271	0.0491053		0.0630112	0.0819945	0.0491053		0.0494315	0.0437192	0.0491053		0.0452187	0.0642575	0.0491053
0.0343586	0.0839812	0.0834014	0.0488088		0.049623	0.082056	0.0488088		0.0130217	0.0427376	0.0488088		0.0922903	0.0616049	0.0488088
0.0344196	0.120633	0.0805448	0.0483352		0.0584857	0.0812523	0.0483352		0.000732686	0.0416968	0.0483352		0.070886	0.0627059	0.0483352
0.0344807	0.0901822	0.0790803	0.0491053		0.0722174	0.0796604	0.0491053		0.0352818	0.0389962	0.0491053		0.0629446	0.0634731	0.0491053
0.0345417	0.102048	0.078222	0.0483352		0.0979483	0.078146	0.0483352		0.0408388	0.0388918	0.0483352		0.0680175	0.0626191	0.0483352
0.0346027	0.0817988	0.0768613	0.0491872		0.10731	0.0777238	0.0491872		0.0172626	0.0395623	0.0491872		0.0562743	0.0627775	0.0491872
0.0346637	0.0422934	0.0738082	0.0485702		0.0829924	0.076124	0.0485702		0.027858	0.0387139	0.0485702		0.0339122	0.0631828	0.0485702
0.0347248	0.0436856	0.0704041	0.0483352		0.0600335	0.0771659	0.0483352		0.0515477	0.0377241	0.0483352		0.0516627	0.0641173	0.0483352
0.0347858	0.0638927	0.0663746	0.0485966		0.0589562	0.0773897	0.0485966		0.0409808	0.0385446	0.0485966		0.0756796	0.0637056	0.0485966
0.0348468	0.0581962	0.0624339	0.0482318		0.0759598	0.0772794	0.0482318		0.0348906	0.0392618	0.0482318		0.0788979	0.0635506	0.0482318
0.0349078	0.0516705	0.0611938	0.0484653		0.0655367	0.0774901	0.0484653		0.0367354	0.0402897	0.0484653		0.0633135	0.0649541	0.0484653
0.0349689	0.078742	0.0611953	0.0483352		0.0803153	0.0781645	0.0483352		0.026565	0.0425034	0.0483352		0.0735078	0.0654607	0.0483352
0.0350299	0.0943304	0.0611292	0.0484915		0.0909096	0.0772298	0.0484915		0.0157466	0.0444286	0.0484915		0.0364506	0.0663062	0.0484915
0.0350909	0.0972476	0.0602963	0.0489969		0.112387	0.0757593	0.0489969		0.064973	0.0446703	0.0489969		0.0421155	0.0671996	0.0489969
0.035152	0.0588259	0.0610607	0.0475264		0.114755	0.075084	0.0475264		0.100874	0.0451154	0.0475264		0.0491446	0.069107	0.0475264
0.035213	0.0500401	0.0598076	0.0480779		0.0681239	0.0742126	0.0480779		0.0264564	0.0459562	0.0480779		0.0573124	0.0705442	0.0480779
0.035274	0.0306611	0.0592567	0.0482318		0.0901046	0.0737722	0.0482318		0.0147762	0.0482512	0.0482318		0.0948935	0.0703463	0.0482318
0.035335	0.00956525	0.0600974	0.0482576		0.0989074	0.0737103	0.0482576		0.0510891	0.0489978	0.0482576		0.0946587	0.0719653	0.0482576
0.0353961	0.0315904	0.0617037	0.0485966		0.0637462	0.0718933	0.0485966		0.0893742	0.0508315	0.0485966		0.0834553	0.0724428	0.0485966
0.0354571	0.0278698	0.0625663	0.0472819		0.0664465	0.0704966	0.0472819		0.0670625	0.0524884	0.0472819		0.0800403	0.0709553	0.0472819
0.0355181	0.042389	0.0630127	0.0483611		0.0541839	0.070158	0.0483611		0.0365655	0.0530739	0.0483611		0.117975	0.0696179	0.0483611
0.0355792	0.0895661	0.0621584	0.0479256		0.0477264	0.0677687	0.0479256		0.0597988	0.0509249	0.0479256		0.0679806	0.0706785	0.0479256
0.0356402	0.0649825	0.0635051	0.0481291		0.0695291	0.0663826	0.0481291		0.0911389	0.0490257	0.0481291		0.0670975	0.0701738	0.0481291
0.0357012	0.04338	0.0626494	0.0475264		0.0676821	0.0654418	0.0475264		0.0520315	0.0492711	0.0475264		0.0809309	0.0702097	0.0475264
0.0357622	0.0481596	0.062216	0.0479509		0.0518182	0.0650541	0.0479509		0.0138831	0.0496599	0.0479509		0.0568534	0.0705613	0.0479509
0.0358233	0.0777116	0.0610183	0.0480779		0.0830127	0.0647438	0.0480779		0.0573683	0.0501054	0.0480779		0.0578305	0.0710006	0.0480779
0.0358843	0.0828539	0.057639	0.0479762		0.0391156	0.0648517	0.0479762		0.0828753	0.0494586	0.0479762		0.0658501	0.0712559	0.0479762
0.0359453	0.0991109	0.0551086	0.0473062		0.0372521	0.0641026	0.0473062		0.0618576	0.0500528	0.0473062		0.0824187	0.0702716	0.0473062
0.0360063	0.107962	0.0523438	0.0478248		0.0543719	0.0623986	0.0478248		0.0465218	0.0498197	0.0478248		0.0863002	0.0707791	0.0478248
0.0360674	0.0802287	0.051167	0.0476749		0.0555456	0.0622757	0.0476749		0.0415935	0.0490626	0.0476749		0.0670286	0.0706311	0.0476749
0.0361284	0.0791207	0.0509164	0.0479003		0.0502602	0.0637683	0.0479003		0.0243209	0.0497032	0.0479003		0.0552323	0.0687982	0.0479003
0.0361894	0.0741489	0.0507617	0.0473305		0.0634225	0.0667421	0.0473305		0.0134282	0.0507441	0.0473305		0.0415125	0.0679133	0.0473305
0.0362505	0.082187	0.0508955	0.0475264		0.0777851	0.0700258	0.0475264		0.0287618	0.0481164	0.0475264		0.0564167	0.0669624	0.0475264
0.0363115	0.0165537	0.0513781	0.0474772		0.0719495	0.0732169	0.0474772		0.0533296	0.0483607	0.0474772		0.0594255	0.0661663	0.0474772
0.0363725	0.040231	0.0507454	0.0473549		0.0677801	0.0750211	0.0473549		0.0550099	0.0502809	0.0473549		0.0674296	0.0641252	0.0473549
0.0364335	0.0402507	0.0508289	0.0479256		0.0863279	0.0756116	0.0479256		0.0421181	0.0491276	0.0479256		0.0747267	0.0615267	0.0479256
0.0364946	0.0266301	0.0501536	0.0471371		0.0882525	0.0765738	0.0471371		0.0265787	0.0472385	0.0471371		0.0226136	0.06248	0.0471371
0.0365556	0.00542556	0.0475651	0.0473549		0.0954247	0.0781219	0.0473549		0.0298014	0.0478129	0.0473549		0.0566333	0.0626726	0.0473549
0.0366166	-0.00120394	0.0446835	0.0474282		0.0776463	0.077609	0.0474282		0.0449362	0.0508168	0.0474282		0.0862917	0.0626315	0.0474282
0.0366777	-0.00183934	0.0419329	0.0474772		0.0566136	0.0778521	0.0474772		0.0577216	0.0527629	0.0474772		0.0783508	0.0635733	0.0474772
0.0367387	0.0250664	0.0397194	0.0468043		0.0928576	0.0774129	0.0468043		0.0978392	0.0516917	0.0468043		0.0651218	0.0663381	0.0468043
0.0367997	0.00532834	0.0393958	0.0474037		0.07348	0.0760887	0.0474037		0.0805788	0.051519	0.0474037		0.0910448	0.0655386	0.0474037
0.0368607	0.0359102	0.0390846	0.0471852		0.0736074	0.0763476	0.0471852		0.0579124	0.0532373	0.0471852		0.0730327	0.0634379	0.0471852
0.0369218	0.0443337	0.0377496	0.0470413		0.0901013	0.0760027	0.0470413		0.0601664	0.0532485	0.0470413		0.0707535	0.0618045	0.0470413
0.0369828	0.0531845	0.0355717	0.0471131		0.111991	0.0739525	0.0471131		0.0293181	0.0514697	0.0471131		0.0542658	0.0597512	0.0471131
0.0370438	0.0761999	0.0355865	0.0468514		0.0893348	0.0733346	0.0468514		0.0605536	0.0506008	0.0468514		0.0238575	0.0597588	0.0468514
0.0371048	0.0570137	0.0348102	0.0472819		0.0923457	0.0721885	0.0472819		0.0513817	0.0509548	0.0472819		0.061268	0.0599444	0.0472819
0.0371659	0.0888167	0.0340523	0.0472094		0.120215	0.0687937	0.0472094		0.0634231	0.0498944	0.0472094		0.0419003	0.0588586	0.0472094
0.0372269	0.0480252	0.0344721	0.0465709		0.103291	0.0666332	0.0465709		0.0723672	0.0485485	0.0465709		0.0611004	0.0587836	0.0465709
0.0372879	0.0122999	0.0340535	0.046946		0.0495072	0.0661593	0.046946		0.0349356	0.0485317	0.046946		0.093302	0.0582735	0.046946
0.037349	0.0328144	0.0353001	0.0468043		0.0137233	0.066222	0.0468043		0.00111256	0.0482429	0.0468043		0.0852894	0.0569958	0.0468043
0.03741	0.0473998	0.0352667	0.0470174		0.00205611	0.0655781	0.0470174		0.0744389	0.0473782	0.0470174		0.0466705	0.0556875	0.0470174
0.037471	0.0533635	0.0374354	0.0465709		0.0174034	0.0648481	0.0465709		0.0491386	0.045209	0.0465709		0.0344366	0.0550556	0.0465709
0.037532	0.0524947	0.0383906	0.0468514		0.0585753	0.0635172	0.0468514		0.0492692	0.0426378	0.0468514		0.0636082	0.0534476	0.0468514
0.0375931	0.0242967	0.0397732	0.0469698		0.0448698	0.0620868	0.0469698		0.0587402	0.0412819	0.0469698		0.0842728	0.0508492	0.0469698
0.0376541	0.0156388	0.0406566	0.0464785		0.0555956	0.0623776	0.0464785		0.0605953	0.0400151	0.0464785		0.0293213	0.0507506	0.0464785
0.0377151	0.0309602	0.0411387	0.0468514		0.0530438	0.0617911	0.0468514		0.0261999	0.0370358	0.0468514		0.0490788	0.0490669	0.0468514
0.0377762	0.0520447	0.0396941	0.0462046		0.0745497	0.0616605	0.0462046		-0.00370718	0.03501	0.0462046		0.045452	0.0472814	0.0462046
0.0378372	0.0396013	0.0388231	0.0465477		0.0574267	0.0614735	0.0465477		-0.00484016	0.0330475	0.0465477		0.0120989	0.0469054	0.0465477
0.0378982	0.0338054	0.0374485	0.0468986		0.0594635	0.0597344	0.0468986		0.0356835	0.0299583	0.0468986		-0.00242185	0.0471575	0.0468986
0.0379592	0.0328518	0.0344259	0.0465709		0.0719332	0.059059	0.0465709		0.0326694	0.0291068	0.0465709		0.0375702	0.0468127	0.0465709
0.0380203	0.00911159	0.0314183	0.0464096		0.0492513	0.0585303	0.0464096		0.0170707	0.0292176	0.0464096		0.0715697	0.0458477	0.0464096
0.0380813	0.00659124	0.0281723	0.0462954		0.0607988	0.0597545	0.0462954		0.0226623	0.0290084	0.0462954		0.081858	0.0460955	0.0462954
0.0381423	0.026317	0.0262739	0.0463867		0.0897858	0.0601996	0.0463867		0.02258	0.0286508	0.0463867		0.0764513	0.0465849	0.0463867
0.0382033	-0.00431898	0.0261614	0.0466173		0.0899746	0.0624104	0.0466173		0.03676	0.0270655	0.0466173		0.02105	0.046277	0.0466173
0.0382644	0.0227564	0.0278005	0.0458249		0.0602176	0.0651354	0.0458249		0.0356223	0.0254808	0.0458249		0.0151238	0.0435941	0.0458249
0.0383254	0.050566	0.0281409	0.0462954		0.113872	0.0669253	0.0462954		0.0602791	0.0239837	0.0462954		0.0645477	0.0442169	0.0462954
0.0383864	0.0481038	0.030421	0.04625		0.102943	0.0700523	0.04625		0.0599355	0.0250992	0.04625		0.0495794	0.044144	0.04625
0.0384475	0.060817	0.0314715	0.0464555		0.0590893	0.0726121	0.0464555		0.0204506	0.0258437	0.0464555		0.0447943	0.0429573	0.0464555
0.0385085	0.029706	0.0312137	0.0461144		0.028387	0.0718899	0.0461144		-0.000268433	0.025031	0.0461144		0.0528143	0.0434136	0.0461144
0.0385695	0.0721233	0.0311203	0.0460695		0.0481381	0.0700426	0.0460695		-0.0144986	0.0232878	0.0460695		0.0354559	0.0448719	0.0460695
0.0386305	0.039242	0.0321631	0.0462273		0.0609372	0.0682223	0.0462273		0.0198134	0.0246919	0.0462273		0.0251536	0.0444725	0.0462273
0.0386916	0.00562852	0.0319706	0.0459801		0.0710686	0.0659949	0.0459801		0.054012	0.0235949	0.0459801		0.0502256	0.0441826	0.0459801
0.0387526	0.00999401	0.0311373	0.0461144		0.0697836	0.0649169	0.0461144		0.0279301	0.0216767	0.0461144		0.0905397	0.0453253	0.0461144
0.0388136	0.0198774	0.0296019	0.0458029		0.0423212	0.063385	0.0458029		0.00961723	0.0210039	0.0458029		0.0403891	0.0483349	0.0458029
0.0388746	0.0124341	0.0269159	0.046182		0.0683681	0.0628798	0.046182		0.0325768	0.0229632	0.046182		0.0223601	0.0490833	0.046182
0.0389357	0.0343988	0.0267607	0.0461144		0.0702068	0.0616977	0.0461144		0.00293678	0.0237915	0.0461144		0.0512298	0.0495536	0.0461144
0.0389967	0.000957303	0.0273815	0.0460695		0.0579762	0.0611469	0.0460695		0.00772164	0.0226928	0.0460695		0.0482033	0.0479023	0.0460695
0.0390577	-0.00460097	0.0272175	0.0455193		0.0773433	0.0600979	0.0455193		0.0511013	0.0215817	0.0455193		0.0280758	0.0463791	0.0455193
0.0391188	0.0575574	0.0262719	0.045847		0.0924932	0.0592722	0.045847		0.0467309	0.0228429	0.045847		0.0299222	0.0453892	0.045847
0.0391798	0.0357635	0.0252671	0.045847		0.0779467	0.0591306	0.045847		0.0171885	0.0230855	0.045847		0.0802704	0.044869	0.045847
0.0392408	0.0739094	0.022729	0.0458913		0.0310542	0.0593867	0.0458913		0.00587111	0.0223831	0.0458913		0.0420357	0.0453747	0.0458913
0.0393018	0.0559954	0.0201934	0.0453473		0.067242	0.0593182	0.0453473		0.0125227	0.0223061	0.0453473		0.0368938	0.046256	0.0453473
0.0393629	0.0227065	0.0170037	0.0457589		0.0508188	0.060253	0.0457589		0.011659	0.0228107	0.0457589		0.0424852	0.0467812	0.0457589
0.0394239	0.00204207	0.0138247	0.0454977		0.0163851	0.0624283	0.0454977		0.0456731	0.0236994	0.0454977		0.073784	0.0456272	0.0454977
0.0394849	0.0189472	0.0117107	0.0460024		0.0424273	0.0634867	0.0460024		0.044193	0.0238988	0.0460024		0.0240531	0.0437782	0.0460024
0.039546	0.00578214	0.0105069	0.0454545		0.0425805	0.0665055	0.0454545		-0.0076402	0.0249696	0.0454545		0.0163631	0.043615	0.0454545
0.039607	-0.0006858	0.00983699	0.0455409		0.0505884	0.068918	0.0455409		0.0142899	0.0261755	0.0455409		0.06337	0.0420148	0.0455409
0.039668	-0.011374	0.0104991	0.0456932		0.0895077	0.0698554	0.0456932		0.0212999	0.0268691	0.0456932		0.0649057	0.039667	0.0456932
0.039729	-0.00620222	0.0102073	0.0452409		0.0828772	0.06959	0.0452409		0.00571391	0.0273487	0.0452409		0.0437402	0.0386091	0.0452409
0.0397901	-0.029364	0.0121629	0.0456713		0.0598544	0.0691453	0.0456713		-0.0066319	0.0267357	0.0456713		0.0597617	0.0377752	0.0456713
0.0398511	0.00519311	0.0126934	0.0449884		0.0735833	0.068924	0.0449884		0.0398446	0.0256997	0.0449884		0.0448357	0.0352731	0.0449884
0.0399121	0.0259018	0.0115904	0.0455193		0.08228	0.0692769	0.0455193		0.0757972	0.0264465	0.0455193		0.0361465	0.0341585	0.0455193
0.0399731	0.0192982	0.0110005	0.0457151		0.0817509	0.0693257	0.0457151		0.0727923	0.0260095	0.0457151		0.0100106	0.0346645	0.0457151
0.0400342	0.0411277	0.00990945	0.0452834		0.0642419	0.0684035	0.0452834		0.0205655	0.0260781	0.0452834		0.00787165	0.0343306	0.0452834
0.0400952	-0.0115807	0.00748509	0.0452197		0.0778998	0.0680494	0.0452197		0.0187566	0.0277721	0.0452197		0.0271951	0.0344152	0.0452197
0.0401562	-0.0151871	0.00717864	0.0450302		0.0867988	0.0681768	0.0450302		0.0358294	0.0275042	0.0450302		0.0826532	0.0345284	0.0450302
0.0402173	-0.00979359	0.00600881	0.0454116		0.087921	0.0676152	0.0454116		0.0290589	0.025893	0.0454116		0.0476792	0.0341054	0.0454116
0.0402783	0.00277782	0.00467872	0.0452409		0.0873102	0.0669417	0.0452409		0.00270311	0.0261095	0.0452409		0.00451215	0.0355931	0.0452409
0.0403393	0.00266751	0.00492975	0.0450511		0.0865394	0.0665919	0.0450511		0.025115	0.02629	0.0450511		0.0167104	0.0353695	0.0450511
0.0404003	0.016888	0.00546411	0.0452834		0.0520114	0.0654601	0.0452834		0.0348725	0.0251923	0.0452834		0.0202839	0.0370741	0.0452834
0.0404614	0.0101664	0.00692851	0.0446992		0.0663321	0.061892	0.0446992		0.0235426	0.0228463	0.0446992		0.0242302	0.038873	0.0446992
0.0405224	0.0488802	0.00914128	0.0453901		0.0713675	0.0591404	0.0453901		0.00448287	0.0196116	0.0453901		0.0345888	0.0397178	0.0453901
0.0405834	0.0195801	0.0103369	0.0447402		0.0423848	0.0574681	0.0447402		0.00437715	0.0176004	0.0447402		0.0215686	0.0398812	0.0447402
0.0406445	0.0157568	0.0100769	0.0449467		0.0367834	0.0543068	0.0449467		0.0208626	0.0155454	0.0449467		0.0233282	0.0407803	0.0449467
0.0407055	0.0243817	0.00875927	0.0453046		0.0378857	0.0520806	0.0453046		0.0291899	0.0142724	0.0453046		0.0247984	0.0405753	0.0453046
0.0407665	0.0160753	0.00671308	0.0449052		0.0486757	0.0488623	0.0449052		0.0371267	0.0124656	0.0449052		0.0509945	0.0401475	0.0449052
0.0408275	0.00108187	0.00448453	0.0449052		0.0434004	0.0462443	0.0449052		0.0162025	0.0112984	0.0449052		0.0732075	0.0411429	0.0449052
0.0408886	-0.00264812	0.00302724	0.0445365		0.0329154	0.0450739	0.0445365		-0.00692438	0.0107503	0.0445365		0.0563143	0.04279	0.0445365
0.0409496	-0.0158335	0.00270356	0.0450511		0.0452201	0.043563	0.0450511		-0.00838247	0.00910628	0.0450511		0.0355305	0.0428561	0.0450511
0.0410106	-0.00773647	0.000968279	0.0449467		0.046045	0.0413718	0.0449467		0.0284054	0.00762574	0.0449467		0.0687214	0.0455401	0.0449467
0.0410716	-0.000965835	0.00113323	0.0447402		0.0372436	0.0413913	0.0447402		0.020414	0.00658646	0.0447402		0.0632189	0.0475985	0.0447402
0.0411327	-0.0164193	0.00285767	0.0448431		0.0405884	0.0408101	0.0448431		0.0305194	0.00731772	0.0448431		0.076044	0.0475601	0.0448431
0.0411937	0.00244263	0.00273904	0.0442559		0.03088	0.0399002	0.0442559		-0.00407693	0.00911692	0.0442559		0.0605584	0.0465962	0.0442559
0.0412547	0.0322244	0.00291626	0.0446176		0.034065	0.0383098	0.0446176		-0.0337616	0.00962328	0.0446176		0.0298119	0.0453999	0.0446176
0.0413158	0.00407337	0.00209372	0.0448225		0.0175904	0.0391705	0.0448225		-0.0261921	0.00963588	0.0448225		0.0568527	0.044105	0.0448225
0.0413768	-0.0087824	-0.0010216	0.0442361		0.0140895	0.0404044	0.0442361		0.0015379	0.010693	0.0442361		0.075663	0.0444172	0.0442361
0.0414378	-0.0198211	-0.00433697	0.0450721		0.0304054	0.0410699	0.0450721		-0.0051228	0.0100056	0.0450721		0.00412052	0.0444431	0.0450721
0.0414988	0.000489241	-0.00640968	0.0444156		0.0395213	0.0417382	0.0444156		-0.00673037	0.00848447	0.0444156		0.0417611	0.0441397	0.0444156
0.0415599	-0.0243017	-0.00853437	0.0446788		0.0508874	0.042333	0.0446788		-0.00504478	0.00781963	0.0446788		0.0457136	0.044021	0.0446788
0.0416209	-0.00349002	-0.00997381	0.044098		0.0688965	0.0423774	0.044098		0.0114915	0.00673168	0.044098		0.00586667	0.042476	0.044098
0.0416819	-0.0313485	-0.0113219	0.0443355		0.0889708	0.0446531	0.0443355		0.0420567	0.00629453	0.0443355		0.0175344	0.0394705	0.0443355
0.041743	-0.0388943	-0.011801	0.0446584		0.0493891	0.0470984	0.0446584		0.0108147	0.00596849	0.0446584		0.0371999	0.0373497	0.0446584
0.041804	-0.0281677	-0.013031	0.0444357		0.0462042	0.0484745	0.0444357		0.052798	0.00672616	0.0444357		0.0556098	0.0349399	0.0444357
0.041865	0.0168863	-0.0139367	0.0444156		0.0379557	0.0493353	0.0444156		0.0465861	0.00692314	0.0444156		0.0385763	0.0320545	0.0444156
0.041926	0.0314966	-0.0143912	0.0441373		0.0585824	0.0496923	0.0441373		0.0119574	0.00665533	0.0441373		0.0300301	0.0286301	0.0441373
0.0419871	0.0386266	-0.0143269	0.0442758		0.048056	0.0505132	0.0442758		0.0123319	0.0069377	0.0442758		0.0384913	0.0267661	0.0442758
0.0420481	0.0116672	-0.0144649	0.0443755		0.0517019	0.0521019	0.0443755		0.000580474	0.00764322	0.0443755		0.0276317	0.0261305	0.0443755
0.0421091	-0.0168875	-0.013979	0.0443355		0.0624371	0.0515359	0.0443355		0.0093289	0.00694443	0.0443355		0.0513662	0.0258619	0.0443355
0.0421701	-0.0133906	-0.0152358	0.0440392		0.0635522	0.0505469	0.0440392		-0.0170847	0.00520792	0.0440392		-0.00052254	0.0258786	0.0440392
0.0422312	-0.0393402	-0.016602	0.0442163		0.0201056	0.0513815	0.0442163		0.0131306	0.00517478	0.0442163		-0.00597144	0.0273826	0.0442163
0.0422922	-0.069914	-0.0156317	0.0439807		0.0455039	0.0530595	0.0439807		0.0132345	0.00653168	0.0439807		0.0350019	0.0292502	0.0439807
0.0423532	-0.0364931	-0.0159702	0.0442957		0.0614565	0.0538764	0.0442957		-0.00472372	0.00789277	0.0442957		0.0282102	0.029797	0.0442957
0.0424143	-0.0209606	-0.0158172	0.043845		0.0706911	0.0525601	0.043845		-0.0213842	0.00722534	0.043845		0.021999	0.0293976	0.043845
0.0424753	-0.0515536	-0.0141973	0.0441767		0.0249738	0.051785	0.0441767		-0.0160669	0.00491881	0.0441767		0.0369195	0.0292104	0.0441767
0.0425363	-0.00417056	-0.0138981	0.0438643		0.0260374	0.0504658	0.0438643		-0.0303393	0.00311973	0.0438643		0.057926	0.0313587	0.0438643
0.0425973	0.00553205	-0.0125086	0.0443555		0.0487602	0.048284	0.0443555		0.00896396	0.00157508	0.0443555		0.0408468	0.0339107	0.0443555
0.0426584	-0.0140167	-0.0118796	0.0435963		0.0598941	0.0459861	0.0435963		0.00580562	-0.00132592	0.0435963		-0.000689164	0.0329881	0.0435963
0.0427194	-0.0134147	-0.0103205	0.0438257		0.0765794	0.043749	0.0438257		0.0069613	-0.00237784	0.0438257		-0.0105905	0.0334271	0.0438257
0.0427804	-0.0157312	-0.00961875	0.0440197		0.0685548	0.0410373	0.0440197		0.0368157	-0.0022415	0.0440197		0.0171421	0.034795	0.0440197
0.0428415	-0.0235588	-0.00759547	0.0437297		0.0285975	0.038963	0.0437297		0.0191772	-0.00272358	0.0437297		0.0555842	0.0344125	0.0437297
0.0429025	0.000567797	-0.00786452	0.0439418		0.0307499	0.0383998	0.0439418		-0.000889575	-0.00182527	0.0439418		0.0448135	0.033281	0.0439418
0.0429635	0.00386231	-0.0100988	0.0437105		0.0283229	0.0380324	0.0437105		-0.0366279	-0.00163854	0.0437105		0.0382958	0.0324847	0.0437105
0.0430245	0.000874753	-0.0125921	0.0440002		0.0307337	0.0365952	0.0440002		-0.0121037	0.0014187	0.0440002		0.0504434	0.0326083	0.0440002
0.0430856	0.0084536	-0.0130571	0.0435963		0.040626	0.0342863	0.0435963		0.0115364	0.00456096	0.0435963		0.0677534	0.0336055	0.0435963
0.0431466	-0.00287779	-0.0133654	0.0438257		0.0375699	0.0324032	0.0438257		0.0142417	0.00553589	0.0438257		0.0597232	0.0343662	0.0438257
0.0432076	-0.0069622	-0.012266	0.0435018		0.00717038	0.0309303	0.0435018		-0.0131429	0.00582357	0.0435018		0.0615592	0.0354418	0.0435018
0.0432686	-0.0264185	-0.0120353	0.043483		0.0466806	0.0305214	0.043483		-0.00296616	0.00556444	0.043483		0.0455633	0.0349065	0.043483
0.0433297	0.00554635	-0.0123924	0.0439807		0.0726595	0.0300394	0.0439807		0.020518	0.00550993	0.0439807		0.0174847	0.0363942	0.0439807
0.0433907	0.021844	-0.0105554	0.0436343		0.0280778	0.0295988	0.0436343		0.0182948	0.00487284	0.0436343		0.00956313	0.0360855	0.0436343
0.0434517	-0.0293076	-0.010521	0.0433146		-0.0124699	0.0280688	0.0433146		-0.0222695	0.00394157	0.0433146		-0.00682681	0.0346488	0.0433146
0.0435128	-0.0138129	-0.0127986	0.0433705		-0.000546648	0.0288255	0.0433705		-0.0119766	0.00339971	0.0433705		0.0449987	0.0365359	0.0433705
0.0435738	-0.00729489	-0.0137521	0.0433705		0.0372624	0.0292896	0.0433705		0.00732666	0.00298463	0.0433705		0.0685305	0.0375187	0.0433705
0.0436348	-0.00796204	-0.013943	0.0440002		0.0206738	0.0286069	0.0440002		0.0168004	0.00253021	0.0440002		0.0402625	0.0385704	0.0440002
0.0436958	0.00814853	-0.0149217	0.0430384		0.00708625	0.0254611	0.0430384		0.00419696	0.00240299	0.0430384		0.0063931	0.039773	0.0430384
0.0437569	-0.0309512	-0.0143607	0.0437105		0.0110594	0.022649	0.0437105		0.023219	0.0028361	0.0437105		0.0178487	0.0409381	0.0437105
0.0438179	-0.027775	-0.014159	0.0431115		0.0187296	0.021058	0.0431115		0.0588411	0.00394421	0.0431115		0.0370607	0.0415003	0.0431115
0.0438789	-0.0363095	-0.0151116	0.0434642		0.0190495	0.0203973	0.0434642		0.013599	0.00368932	0.0434642		0.0384097	0.0409719	0.0434642
0.0439399	-0.0462283	-0.0163797	0.0437488		0.0412035	0.0200772	0.0437488		-0.0218407	0.00316388	0.0437488		0.0204781	0.03962	0.0437488
0.044001	-0.0715418	-0.01714	0.0428571		0.0489799	0.0200522	0.0428571		0.00578529	0.00442925	0.0428571		0.0215516	0.0377854	0.0428571
0.044062	-0.0530622	-0.0189756	0.0434266		0.0414008	0.0194217	0.0434266		0.005377	0.00512496	0.0434266		0.0479823	0.0376428	0.0434266
0.044123	-0.0204276	-0.0196827	0.0430749		2.23327e-05	0.020359	0.0430749		-0.00360905	0.00429307	0.0430749		0.0633389	0.038062	0.0430749
0.0441841	-0.00762665	-0.0208828	0.0429656		0.0202087	0.0204008	0.0429656		-0.035562	0.00191652	0.0429656		0.0696283	0.0391306	0.0429656
0.0442451	-0.0115954	-0.0229227	0.0433332		0.0333474	0.0197399	0.0433332		-0.0430757	-0.000672598	0.0433332		0.0384866	0.0412999	0.0433332
0.0443061	0.0129537	-0.0237853	0.0430201		0.046902	0.0202069	0.0430201		-0.0233047	-0.00281147	0.0430201		0.0370843	0.0442938	0.0430201
0.0443671	0.00253718	-0.0240635	0.0432589		0.0308225	0.0190774	0.0432589		-0.00592934	-0.00516378	0.0432589		0.0383193	0.0456702	0.0432589
0.0444282	0.0150319	-0.0244177	0.0432219		0.00617704	0.0164824	0.0432219		-0.00291767	-0.0097983	0.0432219		0.0744483	0.0464939	0.0432219
0.0444892	0.0128617	-0.0258676	0.0428391		0.0189021	0.0154942	0.0428391		0.00183906	-0.013586	0.0428391		0.0543889	0.0465328	0.0428391
0.0445502	-0.0396899	-0.0249291	0.0432219		0.023324	0.0161849	0.0432219		-0.0114851	-0.0153663	0.0432219		0.0506945	0.0451424	0.0432219
0.0446113	-0.0259314	-0.0227667	0.0427853		0.00584239	0.0151554	0.0427853		0.0281416	-0.017289	0.0427853		0.0701993	0.0441617	0.0427853
0.0446723	-0.0068357	-0.0227914	0.0432035		-0.0402325	0.0129562	0.0432035		0.0288221	-0.0202018	0.0432035		0.0208682	0.0416879	0.0432035
0.0447333	-0.0169867	-0.0216403	0.0427853		-0.0269046	0.0122641	0.0427853		0.013925	-0.0218264	0.0427853		0.0327519	0.041906	0.0427853
0.0447943	-0.0271173	-0.0211197	0.0428571		0.0129318	0.0132633	0.0428571		-0.00427587	-0.0223565	0.0428571		0.0179888	0.0419975	0.0428571
0.0448554	-0.0492936	-0.0208405	0.0432219		0.035934	0.013766	0.0432219		-0.015381	-0.023712	0.0432219		0.0220368	0.0405257	0.0432219
0.0449164	-0.0550687	-0.0196634	0.0426604		0.0297827	0.0140338	0.0426604		-0.0604205	-0.0248678	0.0426604		0.0453102	0.0382301	0.0426604
0.0449774	-0.0403787	-0.0204346	0.0428212		0.0238131	0.0136929	0.0428212		-0.0565072	-0.0240439	0.0428212		0.0492388	0.0356217	0.0428212
0.0450384	-0.0321318	-0.022395	0.0426782		0.0167518	0.0131972	0.0426782		-0.033504	-0.0220536	0.0426782		0.0320206	0.0339732	0.0426782
0.0450995	-0.0257071	-0.0248983	0.0428391		0.0361689	0.0134689	0.0428391		-0.0308719	-0.0204476	0.0428391		0.0300932	0.0314588	0.0428391
0.0451605	-0.0451984	-0.0274755	0.0428932		0.036164	0.015795	0.0428932		-0.0505002	-0.0207564	0.0428932		0.0626541	0.0290607	0.0428932
0.0452215	-0.0308711	-0.0304196	0.0425719		0.0196793	0.0182302	0.0425719		-0.0573255	-0.0214225	0.0425719		0.0616312	0.0262453	0.0425719
0.0452826	-0.0384847	-0.0321838	0.0425719		-0.0231093	0.019801	0.0425719		-0.0449387	-0.0215946	0.0425719		0.041323	0.0239196	0.0425719
0.0453436	-0.0195929	-0.0329166	0.0425543		-0.00996702	0.0200289	0.0425543		-0.0538943	-0.0214344	0.0425543		0.0148695	0.0233027	0.0425543
0.0454046	0.00829429	-0.0331271	0.0429294		0.0074331	0.0206799	0.0429294		-0.0372139	-0.0221859	0.0429294		-0.0101185	0.0233899	0.0429294
0.0454656	-0.00270338	-0.0336828	0.0426427		-0.0135522	0.0222865	0.0426427		-0.0288622	-0.0236672	0.0426427		-0.0231068	0.0226088	0.0426427
0.0455267	-0.0214286	-0.0323359	0.0423791		0.0269622	0.0246448	0.0423791		-0.0179484	-0.0250521	0.0423791		0.00608467	0.0217891	0.0423791
0.0455877	-0.0197502	-0.031095	0.0426427		0.0393739	0.0271382	0.0426427		0.0197942	-0.0254423	0.0426427		0.0235092	0.0201838	0.0426427
0.0456487	-0.00826621	-0.0285903	0.0426782		0.045441	0.0280964	0.0426782		0.0159803	-0.024863	0.0426782		0.0309595	0.0210079	0.0426782
0.0457098	-0.0360754	-0.0269114	0.0423791		0.0452431	0.0293556	0.0423791		-0.00341743	-0.0250734	0.0423791		0.0395897	0.0218459	0.0423791
0.0457708	-0.0478193	-0.0277981	0.0423618		0.0624362	0.0315492	0.0423618		0.00916466	-0.0262964	0.0423618		0.0138027	0.022323	0.0423618
0.0458318	-0.0433751	-0.0271699	0.0425367		0.0600068	0.0333159	0.0425367		0.000452195	-0.0243188	0.0425367		0.0234747	0.0246862	0.0425367
0.0458928	-0.0658151	-0.0254069	0.0422234		0.0324816	0.0324658	0.0422234		-0.0247444	-0.0205905	0.0422234		-0.00501151	0.0258106	0.0422234
0.0459539	-0.0476263	-0.0240927	0.0427317		0.0278976	0.0315445	0.0427317		-0.0367333	-0.0181861	0.0427317		0.0209733	0.0290321	0.0427317
0.0460149	-0.0424124	-0.0228265	0.0422578		0.0276432	0.0316455	0.0422578		-0.0017734	-0.0163453	0.0422578		0.0377455	0.0311518	0.0422578
0.0460759	-0.0473892	-0.0235446	0.0421547		0.0184854	0.0325144	0.0421547		-0.0124173	-0.0154779	0.0421547		0.0220472	0.0320527	0.0421547
0.0461369	-0.0353717	-0.0241102	0.0423791		0.0362671	0.0337984	0.0423791		-0.0414443	-0.0168892	0.0423791		0.0350681	0.032376	0.0423791
0.046198	0.000956326	-0.023909	0.0420863		0.0513819	0.0347085	0.0420863		-0.026888	-0.0180656	0.0420863		0.0273374	0.0338005	0.0420863
0.046259	0.0141442	-0.0237113	0.0425367		0.0358638	0.0335211	0.0425367		-0.0549695	-0.0184749	0.0425367		0.0540826	0.0349888	0.0425367
0.04632	0.0122622	-0.0238229	0.0419507		0.00576347	0.0327253	0.0419507		-0.0455039	-0.0192997	0.0419507		0.0348124	0.035549	0.0419507
0.0463811	-0.00518169	-0.0253105	0.0423791		0.0128849	0.032545	0.0423791		-0.00787491	-0.0217632	0.0423791		0.0448046	0.0386362	0.0423791
0.0464421	-0.0253271	-0.026691	0.0423966		0.0338803	0.031325	0.0423966		-0.0123836	-0.0257524	0.0423966		0.0636094	0.0425509	0.0423966
0.0465031	-0.0236825	-0.0272645	0.0419845		0.0293967	0.0278247	0.0419845		-0.0243657	-0.0290637	0.0419845		0.0450101	0.0451143	0.0419845
0.0465641	-0.0225134	-0.027292	0.0420693		0.0383348	0.0249952	0.0420693		-0.0350324	-0.0323547	0.0420693		0.0437676	0.0462943	0.0420693
0.0466252	-0.0130274	-0.0245773	0.0419507		0.0306567	0.0231941	0.0419507		-0.0319767	-0.0350083	0.0419507		0.0425541	0.0469817	0.0419507
0.0466862	-0.0315949	-0.0232699	0.0422234		0.0311845	0.019696	0.0422234		-0.0195864	-0.0374032	0.0422234		0.0456902	0.0476256	0.0422234
0.0467472	-0.0334655	-0.0224142	0.0423791		0.0160243	0.0167496	0.0423791		-0.0275285	-0.0405675	0.0423791		0.0747326	0.0491173	0.0423791
0.0468083	-0.0493412	-0.0209184	0.0415187		0.0303263	0.0141328	0.0415187		-0.0502066	-0.0419564	0.0415187		0.0620021	0.0509523	0.0415187
0.0468693	-0.0223157	-0.0189284	0.0420863		0.0351726	0.0127428	0.0420863		-0.0235914	-0.0424382	0.0420863		0.0551981	0.0512208	0.0420863
0.0469303	-0.00110837	-0.0183479	0.0418498		0.0154353	0.012814	0.0418498		-0.00417623	-0.0437549	0.0418498		0.0727691	0.0508117	0.0418498
0.0469913	-0.0247545	-0.019094	0.0421376		0.00331805	0.0151686	0.0421376		-0.0393931	-0.0430782	0.0421376		0.0575282	0.0500966	0.0421376
0.0470524	-0.0331588	-0.0203265	0.0418498		0.0104598	0.0173861	0.0418498		-0.0797234	-0.042596	0.0418498		0.0472685	0.0503783	0.0418498
0.0471134	-0.0289607	-0.022726	0.0416172		0.00685171	0.0182921	0.0416172		-0.059125	-0.0430369	0.0416172		-0.000476949	0.0485139	0.0416172
0.0471744	-0.0381585	-0.0249734	0.0421034		0.00747952	0.0186697	0.0421034		-0.062548	-0.0432718	0.0421034		0.00204568	0.0463467	0.0421034
0.0472354	-0.0110946	-0.0260471	0.0415514		0.00580208	0.0189519	0.0415514		-0.0501196	-0.0416418	0.0415514		0.0290126	0.0456554	0.0415514
0.0472965	-0.0252385	-0.0262457	0.0418833		-0.0164207	0.0192091	0.0418833		-0.0419967	-0.0404641	0.0418833		0.070821	0.0454842	0.0418833
0.0473575	-0.0373966	-0.0270762	0.0417496		-0.0226574	0.0204397	0.0417496		-0.056111	-0.0419615	0.0417496		0.0565812	0.0458988	0.0417496
0.0474185	-0.0343807	-0.026663	0.041733		0.017854	0.0222468	0.041733		-0.0642928	-0.0424373	0.041733		0.0514797	0.0453583	0.041733
0.0474796	-0.0213291	-0.0254768	0.0420863		0.0286685	0.0223478	0.0420863		-0.0589894	-0.0429032	0.0420863		0.0709205	0.0460519	0.0420863
0.0475406	-0.00456065	-0.0236991	0.0415514		0.0167091	0.0210267	0.0415514		-0.0435004	-0.0431789	0.0415514		0.0460336	0.0453511	0.0415514
0.0476016	0.0106029	-0.0225991	0.0416336		0.0292476	0.0203391	0.0416336		-0.0161234	-0.0415203	0.0416336		0.0305556	0.0443958	0.0416336
0.0476626	-0.0153093	-0.0231006	0.0413884		0.0432171	0.0217466	0.0413884		-0.0237614	-0.0398265	0.0413884		0.0502943	0.0442061	0.0413884
0.0477237	-0.00939074	-0.0224494	0.0417829		0.0326725	0.0234287	0.0417829		-0.0384426	-0.0395971	0.0417829		0.0627373	0.0434102	0.0417829
0.0477847	-0.0497684	-0.0218027	0.0419169		0.0171644	0.0251895	0.0419169		-0.0454133	-0.0388515	0.0419169		0.0458785	0.0407558	0.0419169
0.0478457	-0.0203241	-0.0211078	0.0411157		0.0331405	0.0263132	0.0411157		-0.0489663	-0.039011	0.0411157		0.0181408	0.0365796	0.0411157
0.0479067	-0.0235036	-0.0200223	0.0416832		0.0598731	0.0284606	0.0416832		-0.0170589	-0.0376368	0.0416832		0.00599399	0.0342141	0.0416832
0.0479678	-0.0390158	-0.0186559	0.0413884		0.0760405	0.0300951	0.0413884		-0.0132977	-0.0350065	0.0413884		-0.001429	0.0348602	0.0413884
0.0480288	-0.0412935	-0.0177949	0.0416667		0.0652624	0.031328	0.0416667		-0.0249005	-0.0335288	0.0416667		0.0381039	0.0355497	0.0416667
0.0480898	-0.0348106	-0.0168695	0.0413238		0.037762	0.0322236	0.0413238		-0.00896516	-0.0315518	0.0413238		0.0664873	0.0343302	0.0413238
0.0481509	-0.0162688	-0.0150719	0.0412274		0.000402994	0.0318068	0.0412274		-0.03637	-0.0279386	0.0412274		0.049813	0.0342076	0.0412274
0.0482119	-0.000167289	-0.013206	0.0417996		0.00437716	0.0309194	0.0417996		-0.0301713	-0.0253267	0.0417996		0.0274243	0.0342317	0.0417996
0.0482729	0.0066992	-0.0110456	0.0413238		0.0119668	0.0289464	0.0413238		-0.023985	-0.0246928	0.0413238		0.0449885	0.0334071	0.0413238
0.0483339	0.0213835	-0.00830915	0.0413238		0.0205035	0.0258898	0.0413238		-0.0397354	-0.0233661	0.0413238		0.074441	0.0312782	0.0413238
0.048395	-0.00236978	-0.00738273	0.0412274		0.0230793	0.0226526	0.0412274		-0.0519914	-0.0233349	0.0412274		0.0547436	0.0288244	0.0412274
0.048456	-0.0364819	-0.00541184	0.0413076		0.0128113	0.0197981	0.0413076		-0.0471858	-0.0232463	0.0413076		0.0202602	0.0261986	0.0413076
0.048517	-0.0156133	-0.00415904	0.0415514		0.00220412	0.0162108	0.0415514		-0.00151341	-0.0229045	0.0415514		0.00629453	0.0245988	0.0415514
0.0485781	-0.0095184	-0.00398791	0.041005		0.00251136	0.0114948	0.041005		-0.00468424	-0.0245126	0.041005		0.011281	0.0240102	0.041005
0.0486391	-0.00682406	-0.00393749	0.0412434		0.0360556	0.00841116	0.0412434		-0.0300228	-0.025655	0.0412434		-0.00454857	0.0237073	0.0412434
0.0487001	-0.0132757	-0.00287316	0.041005		0.0476181	0.00558443	0.041005		-0.0281736	-0.0262661	0.041005		0.00204415	0.0246873	0.041005
0.0487611	-0.00431445	-0.00120449	0.0413561		0.0403731	0.0025842	0.0413561		-0.0385083	-0.0268328	0.0413561		0.00949091	0.0238931	0.0413561
0.0488222	0.0260095	-1.55035e-05	0.0412594		0.00733468	0.000322194	0.0412594		-0.0386293	-0.0263104	0.0412594		0.00376418	0.0225186	0.0412594
0.0488832	0.00515705	0.000239271	0.0408952		-0.00786091	-0.000230416	0.0408952		-0.00496985	-0.0256402	0.0408952		-0.00497129	0.0211736	0.0408952
0.0489442	0.0119004	0.00190043	0.0413884		-0.00510709	-0.000634952	0.0413884		-0.0222047	-0.0253839	0.0413884		0.0385605	0.0211201	0.0413884
0.0490052	0.0296355	0.00230032	0.0411316		0.00143412	-0.00212703	0.0411316		0.0120312	-0.0259442	0.0411316		0.0846186	0.021217	0.0411316
0.0490663	0.00829329	0.00442363	0.0410524		-0.0304847	-0.00344042	0.0410524		-0.00362807	-0.0274196	0.0410524		0.0501194	0.0205274	0.0410524
0.0491273	-0.000498502	0.00533781	0.0406016		-0.0454507	-0.00292339	0.0406016		-0.0385505	-0.0266524	0.0406016		0.00430315	0.0187604	0.0406016
0.0491883	-0.00773325	0.00363091	0.0410682		-0.0335249	-0.001239	0.0410682		-0.0335809	-0.0247856	0.0410682		-0.0114758	0.01658	0.0410682
0.0492494	0.0162375	0.00251218	0.0412113		-0.0270856	-1.45048e-05	0.0412113		-0.0192338	-0.0247038	0.0412113		0.0309712	0.0168731	0.0412113
0.0493104	0.0231115	0.00172362	0.041005		-0.0193154	0.0019374	0.041005		-0.0359331	-0.0241885	0.041005		0.0267239	0.0186934	0.041005
0.0493714	0.00367007	0.00231762	0.0408484		-0.0296023	0.00299048	0.0408484		-0.0438911	-0.0243525	0.0408484		0.0127882	0.0192524	0.0408484
0.0494324	-0.0158134	0.00268847	0.0407244		-0.0028508	0.00191462	0.0407244		-0.0421074	-0.0250849	0.0407244		0.0268899	0.0192113	0.0407244
0.0494935	-0.0357668	0.0023752	0.041084		0.0200765	7.76759e-05	0.041084		-0.0524968	-0.024535	0.041084		0.00745826	0.0195224	0.041084
0.0495545	-0.00689256	0.0018883	0.041005		0.027191	-0.0015754	0.041005		-0.0321746	-0.0243188	0.041005		0.00422298	0.0213414	0.041005
0.0496155	-0.0103735	0.000174483	0.0405405		0.0166205	-0.00247684	0.0405405		-0.0269252	-0.0258317	0.0405405		0.0278173	0.0235264	0.0405405
0.0496766	-0.00804228	-0.00228119	0.0408952		0.00877016	-0.00271199	0.0408952		-0.0282179	-0.0272668	0.0408952		0.049947	0.0242156	0.0408952
0.0497376	0.00390515	-0.0034745	0.0406936		0.0241268	-0.00295798	0.0406936		0.00877598	-0.0261722	0.0406936		0.0190915	0.0247065	0.0406936
0.0497986	0.00633286	-0.00554554	0.0411635		0.0201283	-0.00308427	0.0411635		-0.0123651	-0.0244107	0.0411635		0.00889168	0.0256163	0.0411635
0.0498596	-0.0108805	-0.00740473	0.0407244		0.0291235	-0.00114507	0.0407244		-0.0273839	-0.0242928	0.0407244		-0.00295045	0.0251802	0.0407244
0.0499207	-0.0125362	-0.00930013	0.0404344		0.027215	0.00275076	0.0404344		-0.0181336	-0.0242848	0.0404344		0.0217626	0.0242236	0.0404344
0.0499817	0.0203771	-0.010256	0.0408173		0.0257617	0.00688954	0.0408173		-0.0175891	-0.0244302	0.0408173		0.0235973	0.0247186	0.0408173
0.0500427	0.0275769	-0.0100048	0.0404798		0.000698935	0.0102807	0.0404798		-0.0262367	-0.0252711	0.0404798		0.049016	0.02553	0.0404798
0.0501037	0.000496744	-0.0094851	0.0411475		-0.0124326	0.0122407	0.0411475		-0.0320957	-0.0236235	0.0411475		0.040871	0.0247391	0.0411475
0.0501648	-0.013787	-0.00889184	0.0401802		-0.00164789	0.0136192	0.0401802		-0.0221643	-0.0247163	0.0401802		0.03022	0.0247882	0.0401802
0.0502258	-0.0427302	-0.00870568	0.0405101		0.0112442	0.0155524	0.0405101		-0.00438421	-0.0245607	0.0405101		0.0254338	0.0279091	0.0405101
0.0502868	-0.0265299	-0.00818838	0.040571		-0.00208586	0.0165008	0.040571		-0.0307679	-0.0236509	0.040571		0.0397801	0.0299357	0.040571
0.0503479	0.0193937	-0.00721652	0.0404647		-0.00458658	0.0165439	0.0404647		-0.0578676	-0.0235751	0.0404647		0.0407085	0.0296309	0.0404647
0.0504089	-0.00457491	-0.00583154	0.0407863		0.0114752	0.0166126	0.0407863		-0.025578	-0.0243338	0.0407863		0.0143228	0.0290266	0.0407863
0.0504699	-0.0178144	-0.00466361	0.0402396		-0.0268846	0.0164476	0.0402396		-0.0173168	-0.0250795	0.0402396		0.00575225	0.0298117	0.0402396
0.0505309	-0.0488606	-0.00277621	0.0407708		-0.0481478	0.0165424	0.0407708		-0.0249189	-0.0258596	0.0407708		0.0282163	0.0301495	0.0407708
0.050592	-0.0386862	-0.00212147	0.0403592		0.00401466	0.0152877	0.0403592		-0.0027886	-0.0263547	0.0403592		0.0257284	0.0306677	0.0403592
0.050653	-0.0185293	-0.00222959	0.0402396		0.0367889	0.0145449	0.0402396		-0.0275865	-0.025927	0.0402396		0.0394364	0.0320922	0.0402396
0.050714	0.00490921	-0.00351373	0.0405863		0.0542521	0.0146448	0.0405863		-0.0382952	-0.0263763	0.0405863		0.0435349	0.0319306	0.0405863
0.0507751	0.0212547	-0.0038536	0.0402694		0.0543027	0.0156052	0.0402694		-0.0109306	-0.0274236	0.0402694		0.0281896	0.0313035	0.0402694
0.0508361	0.00732128	-0.00466174	0.0406628		0.0405762	0.0158591	0.0406628		-0.0112047	-0.0286961	0.0406628		0.038999	0.0313677	0.0406628
0.0508971	-0.00960592	-0.00573294	0.0404193		0.0390196	0.0150324	0.0404193		-0.0304682	-0.029412	0.0404193		0.0307003	0.031675	0.0404193
0.0509581	0.0188022	-0.00639926	0.0399308		0.0435932	0.0154027	0.0399308		-0.0495447	-0.0293418	0.0399308		0.0217395	0.0304946	0.0399308
0.0510192	0.0202271	-0.0069445	0.0403892		0.0343311	0.0155902	0.0403892		-0.034707	-0.0298998	0.0403892		0.0368075	0.0297819	0.0403892
0.0510802	0.0179739	-0.00672549	0.0400037		0.00700932	0.0161062	0.0400037		-0.0331404	-0.0303776	0.0400037		0.0555776	0.0284098	0.0400037
0.0511412	0.00373584	-0.00570801	0.0405863		0.00211372	0.0164061	0.0405863		-0.0449589	-0.0298456	0.0405863		0.0236758	0.0275434	0.0405863
0.0512022	0.00752689	-0.00400992	0.0400329		-0.0097759	0.0158656	0.0400329		-0.0339113	-0.0301088	0.0400329		0.000985385	0.0280836	0.0400329
0.0512633	-0.0167865	-0.00259101	0.0402099		0.00874343	0.0138203	0.0402099		-0.0703461	-0.0308761	0.0402099		0.0229442	0.0289666	0.0402099
0.0513243	-0.0125428	-0.00187146	0.0400916		0.0260332	0.0120334	0.0400916		-0.0175743	-0.0319514	0.0400916		0.0436054	0.0295488	0.0400916
0.0513853	0.0237261	-0.00141452	0.0402545		0.0199748	0.0120304	0.0402545		-0.00604207	-0.0331175	0.0402545		0.0201645	0.0294477	0.0402545
0.0514464	0.00351646	-0.00331424	0.0400916		0.00964556	0.0117957	0.0400916		-0.0307036	-0.0336362	0.0400916		0.0235333	0.0283072	0.0400916
0.0515074	-0.0162165	-0.00424375	0.0400037		0.00590709	0.0103704	0.0400037		-0.0446397	-0.0339703	0.0400037		0.0401879	0.0278962	0.0400037
0.0515684	-0.0408257	-0.00315089	0.0400769		0.00311896	0.0100369	0.0400769		-0.0212053	-0.0360082	0.0400769		0.0264334	0.0288151	0.0400769
0.0516294	-0.0152591	-0.00315971	0.0400329		0.00304478	0.011628	0.0400329		-0.00261107	-0.0364406	0.0400329		0.0287219	0.0271901	0.0400329
0.0516905	-0.0245493	-0.00302302	0.0400329		-0.00851318	0.0113212	0.0400329		-0.0133542	-0.036441	0.0400329		0.0381666	0.0239231	0.0400329
0.0517515	-0.0100475	-0.00349617	0.0400769		0.00296819	0.00814449	0.0400769		-0.0306265	-0.0370138	0.0400769		0.017847	0.0227998	0.0400769
0.0518125	-0.0107511	-0.00412506	0.0398583		0.00707323	0.00646581	0.0398583		-0.0617836	-0.0363952	0.0398583		0.00217296	0.0224907	0.0398583
0.0518736	-0.00581496	-0.00330304	0.0401211		0.00532904	0.0064738	0.0401211		-0.0636834	-0.0365634	0.0401211		0.0168637	0.0223849	0.0401211
0.0519346	-0.00538574	-0.00184786	0.0398294		-0.0109676	0.00673354	0.0398294		-0.0375704	-0.0367489	0.0398294		0.0177785	0.0223519	0.0398294
0.0519956	0.00359923	-0.00017004	0.0400476		-0.00583865	0.00674285	0.0400476		-0.0283072	-0.0350069	0.0400476		0.0182464	0.0224696	0.0400476
0.0520566	0.015423	0.00225382	0.0398872		0.0126293	0.00688346	0.0398872		-0.0463851	-0.0331721	0.0398872		0.0372752	0.0233999	0.0398872
0.0521177	0.0236928	0.00428044	0.0397145		-0.00329394	0.0079979	0.0397145		-0.0271545	-0.0318063	0.0397145		0.0512999	0.023987	0.0397145
0.0521787	0.0336813	0.00733848	0.0400769		-0.00313738	0.00977963	0.0400769		-0.0242064	-0.0312866	0.0400769		0.0287127	0.0240533	0.0400769
0.0522397	0.00245757	0.00989905	0.0394597		-0.00209623	0.00965205	0.0394597		-0.0394633	-0.0303427	0.0394597		0.0274841	0.0236995	0.0394597
0.0523007	-0.0240489	0.0123561	0.0400037		0.00438285	0.00795767	0.0400037		-0.059559	-0.0303055	0.0400037		0.0347277	0.0242492	0.0400037
0.0523618	-0.0104474	0.0134034	0.0397718		0.0316158	0.00665745	0.0397718		-0.040011	-0.031504	0.0397718		-0.00512001	0.0234986	0.0397718
0.0524228	0.0124143	0.015704	0.0399308		0.05546	0.00445971	0.0399308		-0.0347499	-0.0314963	0.0399308		0.00632102	0.0220554	0.0399308
0.0524838	0.0124305	0.0174321	0.039686		0.0413429	0.00305447	0.039686		-0.0325521	-0.031897	0.039686		0.00486428	0.0210301	0.039686
0.0525449	0.00795357	0.0181835	0.0394597		0.00418247	0.00318184	0.0394597		-0.0174385	-0.0308663	0.0394597		0.00922295	0.0211981	0.0394597
0.0526059	0.0407129	0.0203734	0.0399017		0.0216235	0.00194287	0.0399017		-0.00677352	-0.0292816	0.0399017		0.0301827	0.0207906	0.0399017
0.0526669	0.0331858	0.0215344	0.0396006		0.0422849	0.00168741	0.0396006		-0.0311369	-0.028214	0.0396006		0.0281579	0.0211429	0.0396006
0.0527279	0.0345717	0.0211614	0.0398006		0.0108407	0.00282649	0.0398006		-0.0153596	-0.0261908	0.0398006		-0.00520681	0.0219488	0.0398006
0.052789	0.051732	0.0184301	0.0396006		-0.0314393	0.00367648	0.0396006		-0.0247531	-0.0240188	0.0396006		0.0320167	0.0215518	0.0396006
0.05285	0.0429935	0.0171878	0.0393341		-0.0379116	0.00358471	0.0393341		-0.0237632	-0.0209737	0.0393341		0.0684731	0.020708	0.0393341
0.052911	0.0262532	0.0162195	0.0400037		-0.00646741	0.00165941	0.0400037		-0.0107417	-0.0179969	0.0400037		0.0401734	0.0214108	0.0400037
0.052972	0.0342366	0.0160878	0.0390728		-0.00707985	0.000475875	0.0390728		-0.010134	-0.0159186	0.0390728		0.0170937	0.0217983	0.0390728
0.0530331	0.0117724	0.0161207	0.0398438		-0.0230835	0.000107429	0.0398438		-0.00484803	-0.0152885	0.0398438		0.0256919	0.0214058	0.0398438
0.0530941	0.0166346	0.0158422	0.0393202		-0.0105827	-0.00147841	0.0393202		-0.0101887	-0.0157315	0.0393202		0.0324625	0.0215754	0.0393202
0.0531551	0.0325932	0.0148504	0.0394877		0.00402451	-0.00175845	0.0394877		-0.0290172	-0.0136917	0.0394877		0.0151425	0.0220505	0.0394877
0.0532162	0.00319701	0.0152017	0.0397002		-0.00543641	-0.00250508	0.0397002		-0.0264821	-0.0108737	0.0397002		0.00266325	0.0221567	0.0397002
0.0532772	-0.00884069	0.0168718	0.0390185		-0.0302106	-0.00310743	0.0390185		-0.0309641	-0.0105641	0.0390185		-0.000237296	0.0229187	0.0390185
0.0533382	-0.0130652	0.0182366	0.0395441		-0.0446525	-0.00446155	0.0395441		-0.0309884	-0.00873608	0.0395441		-0.0015443	0.0239489	0.0395441
0.0533992	0.00065799	0.0197549	0.0394597		-0.00224958	-0.00575241	0.0394597		-0.0306507	-0.00823836	0.0394597		0.0225687	0.0231626	0.0394597
0.0534603	0.00268881	0.0197168	0.03953		0.0169165	-0.00797089	0.03953		-0.0036781	-0.00946342	0.03953		0.0239644	0.0221659	0.03953
0.0535213	0.0280722	0.0181078	0.0393758		0.00447202	-0.010612	0.0393758		0.0236423	-0.0116587	0.0393758		0.0314836	0.0224984	0.0393758
0.0535823	0.000800701	0.016688	0.0390728		0.0161213	-0.0106312	0.0390728		0.0117289	-0.0129047	0.0390728		0.0256626	0.0207697	0.0390728
0.0536434	-0.0155076	0.0171345	0.0395018		0.0165808	-0.00875635	0.0395018		-0.0146976	-0.0146982	0.0395018		0.0359622	0.0196534	0.0395018
0.0537044	0.00515056	0.0170703	0.0392925		-0.00102609	-0.00798525	0.0392925		0.000479794	-0.0161345	0.0392925		0.0308753	0.0190467	0.0392925
0.0537654	0.00272625	0.0177871	0.0391822		0.0373377	-0.00871338	0.0391822		0.00794691	-0.017039	0.0391822		0.0258976	0.0186321	0.0391822
0.0538264	0.0105682	0.0185379	0.0392372		0.0097963	-0.00673769	0.0392372		0.00569618	-0.0162611	0.0392372		0.00763242	0.0190313	0.0392372
0.0538875	0.0302621	0.0186436	0.0393063		-0.032486	-0.00221736	0.0393063		-0.0347285	-0.0171335	0.0393063		0.0114922	0.0199316	0.0393063
0.0539485	0.0673461	0.0192851	0.0392648		-0.0365837	0.00139723	0.0392648		-0.019013	-0.0191366	0.0392648		0.0315213	0.019366	0.0392648
0.0540095	0.0574043	0.0209836	0.0390728		-0.0192666	0.00258789	0.0390728		-0.0195702	-0.0208447	0.0390728		0.0516642	0.0197416	0.0390728
0.0540705	0.0418617	0.0224295	0.0390592		0.0149947	0.00291205	0.0390592		-0.0246441	-0.0210674	0.0390592		0.0282571	0.0226315	0.0390592
0.0541316	0.0321501	0.0229314	0.0391822		0.00907746	0.00477691	0.0391822		-0.0180409	-0.0192226	0.0391822		0.0175646	0.0249799	0.0391822
0.0541926	0.0234476	0.0252304	0.0391274		-0.0070092	0.00586101	0.0391274		-0.0164216	-0.0184273	0.0391274		0.0175615	0.0280023	0.0391274
0.0542536	0.032864	0.0273152	0.0394737		0.0262296	0.00622888	0.0394737		0.00258923	-0.0175189	0.0394737		0.0122475	0.0302557	0.0394737
0.0543147	0.0519765	0.0286351	0.0387768		-0.025152	0.00788789	0.0387768		-0.0434707	-0.0164651	0.0387768		-0.000455938	0.0327813	0.0387768
0.0543757	0.026119	0.0296928	0.0390456		-0.0159549	0.0100889	0.0390456		-0.06659	-0.0159893	0.0390456		0.00305014	0.0338035	0.0390456
0.0544367	-0.000630499	0.0299598	0.0391274		-0.00325536	0.0123554	0.0391274		-0.0312116	-0.0156844	0.0391274		0.00160221	0.0330794	0.0391274
0.0544977	0.0119887	0.0292837	0.039251		0.000880462	0.0130748	0.039251		-0.0620101	-0.0173498	0.039251		0.010845	0.0314209	0.039251
0.0545588	0.0195411	0.0280326	0.0386709		-0.00184325	0.0119851	0.0386709		-0.0323635	-0.0187155	0.0386709		0.0419063	0.0292389	0.0386709
0.0546198	0.0297867	0.0283864	0.0388302		0.025146	0.0126479	0.0388302		-0.00496539	-0.0195234	0.0388302		0.0553047	0.0271437	0.0388302
0.0546808	0.0400137	0.02837	0.039251		0.05201	0.0136735	0.039251		-0.00307174	-0.0198743	0.039251		0.0372124	0.0253122	0.039251
0.0547419	0.0442417	0.028924	0.0387237		0.0245996	0.0137481	0.0387237		-0.0129388	-0.0175513	0.0387237		0.0554192	0.0251536	0.0387237
0.0548029	0.015181	0.0285208	0.0388569		0.0144172	0.0150876	0.0388569		0.0054669	-0.0146875	0.0388569		0.0535217	0.0240898	0.0388569
0.0548639	0.0251147	0.0279647	0.0389374		0.0485399	0.0168045	0.0389374		-0.000544113	-0.0128841	0.0389374		0.0400774	0.0226508	0.0389374
0.0549249	-0.00628757	0.0278378	0.0387901		0.0703332	0.0179379	0.0387901		0.00337038	-0.0103699	0.0387901		0.0386596	0.0211336	0.0387901
0.054986	0.0222797	0.0268712	0.0391548		0.0327654	0.0203315	0.0391548		-0.0272773	-0.00719899	0.0391548		0.0407163	0.0205586	0.0391548
0.055047	0.0371083	0.0268807	0.0384875		-0.00198594	0.0215079	0.0384875		-0.0100691	-0.00456642	0.0384875		0.0288971	0.0195204	0.0384875
0.055108	0.0305626	0.0258091	0.0387901		-0.0053899	0.0207911	0.0387901		0.0412414	-0.00431165	0.0387901		0.0307431	0.018168	0.0387901
0.055169	0.0275342	0.027019	0.0386182		0.0121931	0.0201753	0.0386182		0.0365845	-0.00336552	0.0386182		0.0427978	0.0193305	0.0386182
0.0552301	0.0343024	0.0282482	0.0389105		0.0220648	0.0204195	0.0389105		0.00506429	-0.00278557	0.0389105		0.0215507	0.0219136	0.0389105
0.0552911	0.0507477	0.0285576	0.0390592		0.00976951	0.0212555	0.0390592		-0.0375068	-0.00323092	0.0390592		0.0122276	0.0205417	0.0390592
0.0553521	0.0175398	0.0294771	0.0384615		0.0301357	0.0213116	0.0384615		-0.012079	-0.00181841	0.0384615		-0.0369366	0.0183863	0.0384615
0.0554132	-0.00261146	0.0304084	0.0388302		0.033918	0.021438	0.0388302		-0.00737602	-0.000249559	0.0388302		-0.0227586	0.0162823	0.0388302
0.0554742	0.0166131	0.0313436	0.0384875		0.0106762	0.0226063	0.0384875		-0.0144082	0.00131053	0.0384875		-0.0343794	0.0145414	0.0384875
0.0555352	0.0423469	0.0324302	0.0387635		0.00887611	0.0207017	0.0387635		-0.0210137	0.00108169	0.0387635		-0.0249783	0.0115373	0.0387635
0.0555962	0.037157	0.0318629	0.0385396		-0.00625038	0.0187155	0.0385396		-0.0196195	-0.000743347	0.0385396		-0.00385024	0.0086537	0.0385396
0.0556573	0.0482858	0.0304536	0.038592		-0.000613873	0.016479	0.038592		0.0270257	-0.000541302	0.038592		0.00825407	0.00605939	0.038592
0.0557183	0.05749	0.0293092	0.0387635		0.0200942	0.0146434	0.0387635		0.0236998	-0.00154716	0.0387635		0.0128176	0.00405862	0.0387635
0.0557793	0.0257496	0.0284727	0.0385658		0.00968757	0.0133102	0.0385658		0.0113889	-0.00252643	0.0385658		0.03291	0.00372957	0.0385658
0.0558404	0.0317216	0.028545	0.0384875		0.0195833	0.0123432	0.0384875		0.0323656	-0.00250602	0.0384875		0.0311856	0.0031512	0.0384875
0.0559014	0.0419413	0.0293304	0.0382812		0.0359831	0.0120681	0.0382812		0.00164069	-0.00239631	0.0382812		-0.00455945	0.000800236	0.0382812
0.0559624	0.0395397	0.0297548	0.0387105		0.0186027	0.0108261	0.0387105		-0.017306	-0.00261511	0.0387105		0.0110705	0.000929616	0.0387105
0.0560234	0.018224	0.0296204	0.0386445		0.0113186	0.00799955	0.0386445		-0.0162027	-0.00148542	0.0386445		0.0349361	0.00122131	0.0386445
0.0560845	0.0159387	0.0294455	0.0382046		0.0072104	0.00705752	0.0382046		-0.0211525	-0.000392661	0.0382046		0.0401379	0.000958041	0.0382046
0.0561455	0.026607	0.0277417	0.0386051		0.0143918	0.00904138	0.0386051		-0.0311496	0.000541624	0.0386051		0.0151547	0.00149877	0.0386051
0.0562065	-0.00117095	0.0261965	0.0383324		0.023406	0.0107688	0.0383324		-0.0184761	0.000109917	0.0383324		0.00600107	0.00238199	0.0383324
0.0562675	0.0416346	0.0260003	0.0385135		0.0277499	0.0106614	0.0385135		0.00272933	0.000284244	0.0385135		0.0130352	0.00228021	0.0385135
0.0563286	0.0254741	0.0255707	0.0383839		0.0103962	0.0105149	0.0383839		-0.00055905	0.00171233	0.0383839		-0.0396366	0.00243078	0.0383839
0.0563896	0.0222653	0.0241973	0.0382428		-0.0087315	0.0104421	0.0382428		0.00979231	0.00352782	0.0382428		-0.0682432	0.00493775	0.0382428
0.0564506	0.0362979	0.022223	0.0385396		0.00129675	0.00988505	0.0385396		0.0362486	0.00593019	0.0385396		0.00534954	0.00670349	0.0385396
0.0565117	0.012207	0.0202409	0.0381286		0.0131786	0.00833173	0.0381286		-0.00222698	0.00707877	0.0381286		0.0165027	0.00708954	0.0381286
0.0565727	-0.00245587	0.0171525	0.0385527		-0.0115837	0.00858637	0.0385527		-0.00633067	0.00783252	0.0385527		0.0169043	0.00574261	0.0385527
0.0566337	8.46713e-05	0.0136903	0.0379778		-0.013238	0.00986185	0.0379778		0.0160591	0.0100449	0.0379778		0.00133789	0.00560728	0.0379778
0.0566947	0.0147836	0.0115598	0.0383582		0.00739683	0.0101222	0.0383582		0.0189579	0.010511	0.0383582		0.0184235	0.0035992	0.0383582
0.0567558	0.0352605	0.0116695	0.0383968		0.00828173	0.0102465	0.0383968		0.0322326	0.00960137	0.0383968		0.0164946	0.00102853	0.0383968
0.0568168	0.0288333	0.0117697	0.0382046		0.0212734	0.00908474	0.0382046		0.00947731	0.00981866	0.0382046		0.00341969	-0.000204737	0.0382046
0.0568778	0.0303688	0.0118347	0.0381792		0.0110685	0.00788211	0.0381792		4.54027e-05	0.0116916	0.0381792		-0.00912171	0.000127499	0.0381792
0.0569389	0.027948	0.0116621	0.0382812		-0.0129388	0.00770048	0.0382812		0.0194912	0.0137855	0.0382812		-0.0260483	5.51364e-05	0.0382812
0.0569999	0.0125911	0.0115629	0.0379653		-0.00216675	0.0063663	0.0379653		0.0208106	0.016092	0.0379653		-0.0037666	0.000486113	0.0379653
0.0570609	0.00176828	0.0128684	0.0384875		0.0102744	0.0057384	0.0384875		0.0241371	0.0192968	0.0384875		0.0342437	0.0033602	0.0384875
0.0571219	0.0153916	0.0149153	0.0376816		0.0137946	0.00647304	0.0376816		0.0257507	0.0212657	0.0376816		-0.000876246	0.00498426	0.0376816
0.057183	-0.00249643	0.017324	0.0383196		0.0510513	0.00739387	0.0383196		0.01126	0.0230629	0.0383196		0.00254569	0.00535669	0.0383196
0.057244	0.00119011	0.018112	0.0380028		0.0502356	0.00713747	0.0380028		0.00728712	0.0240365	0.0380028		0.013491	0.00545034	0.0380028
0.057305	-0.000134742	0.019347	0.0382812		0.0123719	0.00631434	0.0382812		0.0167036	0.0246436	0.0382812		-0.000588757	0.00756502	0.0382812
0.057366	0.0164209	0.0202194	0.0379778		-0.0118353	0.00708296	0.0379778		0.0208974	0.0249817	0.0379778		-0.000458824	0.00958974	0.0379778
0.0574271	-0.00673033	0.0206592	0.0377673		-0.00308305	0.00899919	0.0377673		0.0200963	0.025044	0.0377673		0.0222989	0.0118907	0.0377673
0.0574881	-0.0124407	0.0228243	0.0382301		-0.0145752	0.0111131	0.0382301		0.0485534	0.0255631	0.0382301		0.0293857	0.0144936	0.0382301
0.0575491	0.0044951	0.024604	0.0379778		-0.00649543	0.0131344	0.0379778		0.0535556	0.025209	0.0379778		-0.00999753	0.0144752	0.0379778
0.0576102	0.0283518	0.0261974	0.0381412		0.0159275	0.0140964	0.0381412		0.0177685	0.0252157	0.0381412		-0.00791719	0.0120321	0.0381412
0.0576712	0.0562198	0.0289422	0.0375844		0.0344046	0.0144322	0.0375844		0.0023018	0.0271311	0.0375844		0.0233141	0.0117079	0.0375844
0.0577322	0.0653163	0.0304834	0.038053		0.0135093	0.0150751	0.038053		0.0317176	0.0276284	0.038053		0.0197487	0.0131143	0.038053
0.0577932	0.0618215	0.0308878	0.0380153		-0.00542335	0.0141	0.0380153		-0.00514155	0.0267049	0.0380153		-0.00541089	0.0148984	0.0380153
0.0578543	0.05084	0.0303431	0.037928		-0.00285141	0.01312	0.037928		0.0282795	0.0261555	0.037928		0.0239324	0.0158486	0.037928
0.0579153	0.0232709	0.0308461	0.0378288		-0.00443511	0.0130114	0.0378288		0.0583647	0.0257753	0.0378288		0.0459712	0.0174316	0.0378288
0.0579763	0.0220916	0.0328884	0.037706		0.0100092	0.0118457	0.037706		0.0303704	0.0264162	0.037706		0.0350491	0.0183513	0.037706
0.0580373	0.0411306	0.0357018	0.0379653		0.0139843	0.0101891	0.0379653		0.0366792	0.0254213	0.0379653		0.00811128	0.0188055	0.0379653
0.0580984	0.072614	0.0370978	0.0378535		0.00859448	0.00838727	0.0378535		0.0362293	0.0242658	0.0378535		0.0254207	0.0173834	0.0378535
0.0581594	0.0536437	0.0373927	0.0376329		0.031999	0.00629896	0.0376329		0.0231182	0.0247481	0.0376329		0.0421356	0.0161795	0.0376329
0.0582204	0.0287377	0.0367737	0.0378165		0.0300788	0.0053049	0.0378165		0.0251159	0.0253843	0.0378165		-0.0161543	0.0156835	0.0378165
0.0582815	0.023463	0.0363703	0.037488		0.0193121	0.00556501	0.037488		0.0303048	0.0253183	0.037488		-0.0259293	0.0160045	0.037488
0.0583425	0.0148433	0.0366706	0.0381033		0.00160739	0.00602886	0.0381033		0.0113034	0.0252032	0.0381033		0.0177538	0.0149974	0.0381033
0.0584035	0.0376145	0.0352265	0.0376816		0.0273098	0.00692526	0.0376816		0.0259846	0.0239589	0.0376816		0.0605428	0.01478	0.0376816
0.0584645	0.0238955	0.0337212	0.0377427		0.0441931	0.00770531	0.0377427		0.0232933	0.022137	0.0377427		0.0302344	0.0153656	0.0377427
0.0585256	0.0460973	0.0311215	0.0377305		0.0149415	0.00749836	0.0377305		0.00828481	0.021461	0.0377305		0.0162099	0.0157583	0.0377305
0.0585866	0.0299915	0.0289528	0.03744		-0.00525905	0.00643525	0.03744		0.0148741	0.0210696	0.03744		0.000370449	0.0159933	0.03744
0.0586476	0.0279284	0.0267916	0.0379653		-0.0062142	0.00485026	0.0379653		0.0159384	0.0204612	0.0379653		-0.00253912	0.0157401	0.0379653
0.0587087	0.0242669	0.0251504	0.0372501		-0.025121	0.00173379	0.0372501		0.0310393	0.0218884	0.0372501		0.00536704	0.0159604	0.0372501
0.0587697	0.0256663	0.0232227	0.0377305		-0.0277797	3.47807e-05	0.0377305		0.0302229	0.0248769	0.0377305		0.0247829	0.0142458	0.0377305
0.0588307	0.00916513	0.0219842	0.037755		-0.0116652	-0.00020726	0.037755		0.00687494	0.025634	0.037755		0.0376902	0.012116	0.037755
0.0588917	0.012794	0.020477	0.0373566		-0.0129399	0.00112277	0.0373566		-0.000558219	0.0245348	0.0373566		0.00621296	0.0108541	0.0373566
0.0589528	0.0206409	0.020121	0.0376816		-0.00108877	0.00133246	0.0376816		0.0230601	0.0246604	0.0376816		-0.00489474	0.011024	0.0376816
0.0590138	0.0428203	0.0205214	0.0371797		-0.0110612	0.00137989	0.0371797		0.0330546	0.0223658	0.0371797		-0.00357696	0.00964785	0.0371797
0.0590748	0.0281897	0.021654	0.0377183		-0.0216075	0.00175346	0.0377183		0.0331411	0.0217068	0.0377183		-0.00757983	0.0095513	0.0377183
0.0591358	0.00629056	0.0213569	0.0375844		0.00280721	0.00120247	0.0375844		0.0220787	0.0228164	0.0375844		0.00643926	0.0102038	0.0375844
0.0591969	-0.0276256	0.0201742	0.0372501		0.0335977	0.000370672	0.0372501		0.0439106	0.022389	0.0372501		0.00388192	0.0111423	0.0372501
0.0592579	0.0025959	0.0201335	0.0376451		0.0368021	-0.000636467	0.0376451		0.0384996	0.0235041	0.0376451		0.0392066	0.0118544	0.0376451
0.0593189	0.0280463	0.0210372	0.0373447		0.0239054	-0.00154891	0.0373447		0.0122412	0.0252484	0.0373447		0.0127833	0.0121498	0.0373447
0.05938	0.0379759	0.020836	0.037488		0.00372863	-0.00120666	0.037488		0.00460896	0.0266177	0.037488		0.00927547	0.0140951	0.037488
0.059441	0.018348	0.0193807	0.0373685		-0.0218678	0.000436612	0.0373685		0.023309	0.0286361	0.0373685		0.0281698	0.012479	0.0373685
0.059502	0.00670868	0.0191311	0.0373092		-0.0312615	0.0026197	0.0373092		0.026924	0.0312432	0.0373092		0.0327941	0.0104896	0.0373092
0.059563	0.0275311	0.0192898	0.0376329		-0.00485964	0.00355127	0.0376329		0.0432145	0.0322362	0.0376329		0.0151032	0.00922386	0.0376329
0.0596241	0.0268163	0.0198666	0.0371329		0.0080541	0.00515575	0.0371329		0.0568123	0.0334475	0.0371329		0.00237177	0.00915549	0.0371329
0.0596851	0.050697	0.0207272	0.0374042		0.00302905	0.00766196	0.0374042		0.0387634	0.0342745	0.0374042		-0.0135746	0.00885811	0.0374042
0.0597461	0.0583664	0.0222441	0.0371096		-0.000632528	0.00997884	0.0371096		0.0366044	0.0339237	0.0371096		-0.020788	0.00836435	0.0371096
0.0598072	0.0337105	0.02228	0.0372266		0.0200893	0.0121717	0.0372266		0.0432054	0.034068	0.0372266		0.0092677	0.00772028	0.0372266
0.0598682	0.0018172	0.0235266	0.0375844		0.0528166	0.0140146	0.0375844		0.0222762	0.0328893	0.0375844		0.00624683	0.00790726	0.0375844
0.0599292	0.011862	0.0255538	0.0372619		0.0287304	0.0139756	0.0372619		-0.0123309	0.0323615	0.0372619		0.0160021	0.00779702	0.0372619
0.0599902	0.00974673	0.0278057	0.0370399		0.0168016	0.0142851	0.0370399		0.00495758	0.0322713	0.0370399		0.0252954	0.00749638	0.0370399
0.0600513	0.0478312	0.0288611	0.0370863		-0.000576943	0.0142469	0.0370863		0.0321881	0.0314851	0.0370863		0.0371139	0.00675721	0.0370863
0.0601123	0.0390369	0.0300785	0.037168		0.0117159	0.0132901	0.037168		0.0291969	0.0295444	0.037168		-0.000356703	0.00524771	0.037168
0.0601733	0.0261392	0.031993	0.0373685		-0.00431517	0.0127083	0.0373685		0.0562389	0.0280307	0.0373685		0.0107277	0.00400915	0.0373685
0.0602343	1.72434e-05	0.0347422	0.0369707		-0.0172613	0.0112029	0.0369707		0.0502434	0.0278038	0.0369707		0.00423346	0.00284877	0.0369707
0.0602954	0.00636362	0.036757	0.0372619		-0.00136623	0.00994222	0.0372619		0.0436957	0.0279706	0.0372619		0.0109922	0.00105885	0.0372619
0.0603564	0.0247561	0.0358855	0.0371096		0.0203316	0.00907232	0.0371096		0.0670589	0.0273716	0.0371096		-0.00218943	0.000539797	0.0371096
0.0604174	0.0142467	0.03348	0.0371797		0.0357992	0.00948357	0.0371797		0.0416765	0.0263432	0.0371797		-0.027405	-0.00158089	0.0371797
0.0604785	0.0285788	0.0324159	0.0369477		0.0365288	0.0111438	0.0369477		0.028941	0.0256825	0.0369477		-0.0045169	-0.00158755	0.0369477
0.0605395	0.0524404	0.0319757	0.0370515		0.038351	0.0120257	0.0370515		0.0258173	0.0242386	0.0370515		-0.0313762	-0.00242484	0.0370515
0.0606005	0.0745016	0.0310263	0.0370631		0.0133525	0.0117495	0.0370631		0.00711186	0.022653	0.0370631		-0.00275076	-0.00347219	0.0370631
0.0606615	0.0475788	0.0291844	0.0372501		-0.00817326	0.0108764	0.0372501		-0.0103043	0.0217586	0.0372501		-0.0147001	-0.003503	0.0372501
0.0607226	0.0301567	0.0278274	0.0369132		0.00533318	0.0100316	0.0369132		0.00326293	0.02102	0.0369132		0.00345308	-0.00380675	0.0369132
0.0607836	0.0451689	0.027746	0.0368561		0.016686	0.010307	0.0368561		0.00464812	0.0207442	0.0368561		0.0247409	-0.00446443	0.0368561
0.0608446	0.0279385	0.0278704	0.0369707		0.0208709	0.0101315	0.0369707		0.00644459	0.0211623	0.0369707		0.013065	-0.00328341	0.0369707
0.0609057	0.0369875	0.0291107	0.0368561		0.0042395	0.00863964	0.0368561		0.015796	0.0212081	0.0368561		0.00943995	-0.00182254	0.0368561
0.0609667	0.0690909	0.030024	0.0372619		-0.0158977	0.00693004	0.0372619		0.00177321	0.0206443	0.0372619		-0.00296188	-0.00157249	0.0372619
0.0610277	0.0437417	0.0297496	0.0368561		-0.0161176	0.00686927	0.0368561		0.0324583	0.0199122	0.0368561		-0.035926	-0.00145423	0.0368561
0.0610887	0.0207939	0.0292995	0.0367425		0.00562579	0.00828088	0.0367425		0.0318899	0.0185707	0.0367425		-0.0315004	-0.00117256	0.0367425
0.0611498	0.0131171	0.0303505	0.0369591		-0.0173031	0.00925433	0.0369591		0.0212986	0.0159925	0.0369591		-0.0111942	-0.000598497	0.0369591
0.0612108	0.0227284	0.0301323	0.0368789		-0.00299819	0.0103594	0.0368789		0.0119455	0.0145849	0.0368789		0.0202162	0.000634585	0.0368789
0.0612718	0.0159152	0.030468	0.0368561		0.0145111	0.0105014	0.0368561		0.0270915	0.0137766	0.0368561		0.0173091	0.00216945	0.0368561
0.0613328	-0.002266	0.0306665	0.0368219		0.0150225	0.010162	0.0368219		0.0373897	0.0130308	0.0368219		-0.000331067	0.00243356	0.0368219
0.0613939	-0.00867763	0.0306643	0.0368561		0.0291537	0.0092926	0.0368561		0.0143359	0.0143797	0.0368561		-0.00468603	0.00328219	0.0368561
0.0614549	-0.0108203	0.0302832	0.0368789		0.0085617	0.00716863	0.0368789		0.00137257	0.0154627	0.0368789		0.0041647	0.00284458	0.0368789
0.0615159	0.037031	0.0293346	0.0364965		0.0192705	0.00535827	0.0364965		0.00503872	0.0162135	0.0364965		-0.0187162	0.0038078	0.0364965
0.061577	0.0364409	0.0286638	0.0366413		0.0218939	0.00397234	0.0366413		0.0393612	0.0184288	0.0366413		0.019814	0.00465716	0.0366413
0.061638	0.0225641	0.0276641	0.0367425		-0.000232313	0.00254446	0.0367425		0.0313666	0.0206734	0.0367425		0.00758675	0.00357992	0.0367425
0.061699	0.0282427	0.0279283	0.0369247		0.0118702	0.00261894	0.0369247		0.0266837	0.0220683	0.0369247		0.00996336	0.00357833	0.0369247
0.06176	0.0565262	0.0288429	0.0368903		0.0257546	0.00341638	0.0368903		0.0178091	0.0244154	0.0368903		0.0165917	0.00184388	0.0368903
0.0618211	0.068857	0.0305011	0.0364082		0.0138445	0.00354454	0.0364082		0.0132839	0.0255194	0.0364082		0.0166639	0.00235425	0.0364082
0.0618821	0.0478306	0.0323109	0.0367425		-0.00715026	0.00328396	0.0367425		0.00941226	0.0251825	0.0367425		0.0421965	0.00303493	0.0367425
0.0619431	0.0351782	0.0335837	0.0365408		-0.0234625	0.00258346	0.0365408		0.013019	0.0252944	0.0365408		0.0499672	0.00383786	0.0365408
0.0620041	0.0286379	0.0354118	0.0367765		-0.0074562	0.00226874	0.0367765		0.012589	0.0251235	0.0367765		-0.00420474	0.00577851	0.0367765
0.0620652	0.0247936	0.0371622	0.0365186		0.0196877	0.00259358	0.0365186		0.00732966	0.0252202	0.0365186		-0.0358638	0.00686145	0.0365186
0.0621262	0.048972	0.0387969	0.0364965		0.0222887	0.00205811	0.0364965		0.0232869	0.0260486	0.0364965		-0.0256961	0.00737939	0.0364965
0.0621872	0.0663136	0.0420032	0.0368903		0.000486531	0.00103838	0.0368903		0.0417489	0.0250797	0.0368903		0.00163974	0.00733423	0.0368903
0.0622483	0.0417006	0.0431954	0.0363424		-0.000592277	0.000876092	0.0363424		0.0450345	0.0242816	0.0363424		-0.005608	0.00721573	0.0363424
0.0623093	0.00450846	0.043637	0.0366077		-0.00847781	0.00171514	0.0366077		0.0437085	0.0239632	0.0366077		-0.00298718	0.00752396	0.0366077
0.0623703	0.0257912	0.044291	0.0365631		-0.0263211	0.00129797	0.0365631		0.0268261	0.0242461	0.0365631		-0.00791068	0.0081922	0.0365631
0.0624313	0.0504297	0.0452048	0.0365297		-0.0268623	0.000704294	0.0365297		0.0395049	0.0248145	0.0365297		0.00278661	0.00911108	0.0365297
0.0624924	0.0532551	0.0457301	0.0365631		-0.00816073	0.00072689	0.0365631		0.0405858	0.0262936	0.0365631		0.00343559	0.0101698	0.0365631
0.0625534	0.0506934	0.0442648	0.0363206		-0.0152636	-3.71666e-05	0.0363206		0.019582	0.028894	0.0363206		0.00108113	0.010998	0.0363206
0.0626144	0.0314177	0.0427579	0.0364854		-0.0035323	0.000172894	0.0364854		0.0280888	0.029614	0.0364854		0.0340979	0.0116385	0.0364854
0.0626755	0.0459368	0.0409581	0.0362336		-0.00151254	-0.000746511	0.0362336		0.038913	0.0308149	0.0362336		0.0119976	0.0122305	0.0362336
0.0627365	0.0565158	0.0398824	0.0366077		0.00997536	-0.00194125	0.0366077		0.0365292	0.0313689	0.0366077		0.00446339	0.0119782	0.0366077
0.0627975	0.0557023	0.0395484	0.0365297		0.0370904	-0.0027732	0.0365297		0.0202223	0.0320982	0.0365297		0.0288837	0.0131817	0.0365297
0.0628585	0.0358963	0.0401655	0.0361043		0.0118724	-0.00331582	0.0361043		0.0344143	0.0333369	0.0361043		0.0255142	0.0138985	0.0361043
0.0629196	0.0448718	0.0401759	0.0366301		0.00434569	-0.00230017	0.0366301		0.00801585	0.0349045	0.0366301		0.0462584	0.0139505	0.0366301
0.0629806	0.0584788	0.0413911	0.036212		0.00221224	0.000129429	0.036212		0.0181021	0.0370816	0.036212		0.0179935	0.0143563	0.036212
0.0630416	0.036982	0.0431803	0.0364854		-0.0115164	0.00257137	0.0364854		0.0330276	0.0389158	0.0364854		-0.00150348	0.0145627	0.0364854
0.0631026	0.0341344	0.0431556	0.0362988		0.0112883	0.00417343	0.0362988		0.0306689	0.0406787	0.0362988		0.00993303	0.0154239	0.0362988
0.0631637	0.0348792	0.0422417	0.0360829		0.0174007	0.00459065	0.0360829		0.0370964	0.0417896	0.0360829		0.00391974	0.0177579	0.0360829
0.0632247	0.017458	0.040797	0.0365297		0.0118352	0.00490196	0.0365297		0.029557	0.0425432	0.0365297		0.0191627	0.0184765	0.0365297
0.0632857	0.0251389	0.0391415	0.036212		0.0235026	0.00577678	0.036212		0.0160142	0.0430348	0.036212		0.037099	0.0167912	0.036212
0.0633468	0.0177481	0.038649	0.0360615		0.0177598	0.00736815	0.0360615		0.0459097	0.0437087	0.0360615		0.0474078	0.0147622	0.0360615
0.0634078	0.0502557	0.0386269	0.0363862		-0.0100463	0.00882612	0.0363862		0.0793101	0.0449146	0.0363862		0.0152621	0.0146126	0.0363862
0.0634688	0.0504597	0.0373184	0.0360722		-0.0220162	0.00994461	0.0360722		0.0812186	0.0451533	0.0360722		-0.00318642	0.0139559	0.0360722
0.0635298	0.0347858	0.0348863	0.0364965		-0.0216125	0.00992781	0.0364965		0.0662238	0.0455036	0.0364965		-0.00365982	0.0124082	0.0364965
0.0635909	0.0328899	0.0335471	0.0359764		-0.0115754	0.0086379	0.0359764		0.0540095	0.0467864	0.0359764		0.0191546	0.00988776	0.0359764
0.0636519	0.0310696	0.0327229	0.0362445		-0.0136148	0.00718749	0.0362445		0.0480142	0.0479879	0.0362445		0.016776	0.0071407	0.0362445
0.0637129	0.0592343	0.0320992	0.036277		0.00886507	0.00751906	0.036277		0.031875	0.0485908	0.036277		0.00478276	0.0048591	0.036277
0.063774	0.0469026	0.0321835	0.0359341		0.00363814	0.0070678	0.0359341		0.0598804	0.0493073	0.0359341		-6.41259e-05	0.00290042	0.0359341
0.063835	0.0412096	0.0325267	0.0362445		0.0188011	0.0067459	0.0362445		0.0317697	0.0498265	0.0362445		0.00527998	0.00203473	0.0362445
0.063896	0.0669619	0.0328431	0.0359552		0.0473944	0.00706586	0.0359552		0.0460784	0.0497417	0.0359552		-0.00269558	0.00164789	0.0359552
0.063957	0.0506613	0.0336566	0.0360189		0.0577242	0.00780846	0.0360189		0.0803107	0.0496411	0.0360189		-0.00866213	0.00149589	0.0360189
0.0640181	0.00583054	0.0349926	0.0362336		0.0414884	0.00955502	0.0362336		0.0694081	0.0493338	0.0362336		-0.0127655	0.00219426	0.0362336
0.0640791	0.0154706	0.0350269	0.0360936		0.0200692	0.0110264	0.0360936		0.0620215	0.0493439	0.0360936		0.00280614	0.00271521	0.0360936
0.0641401	0.00536548	0.0346236	0.0358289		0.00237642	0.0125427	0.0358289		0.0368475	0.0478033	0.0358289		-0.000920388	0.00488677	0.0358289
0.0642011	-0.000586939	0.035758	0.0359764		-0.00792408	0.014947	0.0359764		0.0352369	0.0474405	0.0359764		0.00436465	0.00602539	0.0359764
0.0642622	0.0239523	0.0365336	0.0362012		-0.0109101	0.0155307	0.0362012		0.0243087	0.0478961	0.0362012		0.0190309	0.00671478	0.0362012
0.0643232	0.0333235	0.036969	0.0360615		-0.00459293	0.0175159	0.0360615		0.0356845	0.0479942	0.0360615		-0.00137615	0.00802492	0.0360615
0.0643842	0.0390468	0.0375341	0.0358709		0.00834686	0.0194389	0.0358709		0.0371617	0.0477292	0.0358709		-0.0133404	0.00886993	0.0358709
0.0644453	0.038392	0.0368967	0.035913		0.0241013	0.0208893	0.035913		0.029513	0.0465604	0.035913		0.00791864	0.00996322	0.035913
0.0645063	0.0317592	0.035976	0.0359235		0.0160893	0.0230373	0.0359235		0.0320192	0.044472	0.0359235		0.0185431	0.011903	0.0359235
0.0645673	0.0421897	0.0349456	0.0360615		0.000205842	0.0251827	0.0360615		0.0326864	0.0430371	0.0360615		-0.00904216	0.0146269	0.0360615
0.0646283	0.0589018	0.0360484	0.0356213		0.0061854	0.027031	0.0356213		0.0638661	0.0422033	0.0356213		-0.0105822	0.0154665	0.0356213
0.0646894	0.0519553	0.0372053	0.0360295		0.0282632	0.0281464	0.0360295		0.0669454	0.04198	0.0360295		0.00950628	0.0153697	0.0360295
0.0647504	0.0413369	0.0379073	0.0358499		0.045153	0.0288087	0.0358499		0.0257702	0.0408281	0.0358499		0.0287232	0.0153099	0.0358499
0.0648114	0.0550587	0.0376337	0.0359976		0.0501124	0.0290679	0.0359976		0.0358471	0.0398242	0.0359976		0.0496746	0.016278	0.0359976
0.0648725	0.061052	0.0371679	0.0357039		0.0225675	0.0289655	0.0357039		0.052967	0.0381148	0.0357039		0.0457055	0.0183436	0.0357039
0.0649335	0.047526	0.0382028	0.0356936		0.0345595	0.0284197	0.0356936		0.025593	0.035724	0.0356936		0.0404678	0.0200554	0.0356936
0.0649945	0.021019	0.0395538	0.0359764		0.0445721	0.0271251	0.0359764		0.0313171	0.0341746	0.0359764		0.0553404	0.0219083	0.0359764
0.0650555	0.0334196	0.0405269	0.0356213		0.0324983	0.0267237	0.0356213		0.0561967	0.0329739	0.0356213		0.0308468	0.0239775	0.0356213
0.0651166	0.0332786	0.0421704	0.0359235		0.0357019	0.027057	0.0359235		0.0567842	0.0325361	0.0359235		0.0184834	0.0251797	0.0359235
0.0651776	0.0210644	0.0426346	0.0355802		0.0458102	0.0273421	0.0355802		0.0441898	0.0339389	0.0355802		0.0231684	0.0257763	0.0355802
0.0652386	0.0350181	0.0426609	0.0357039		0.0369079	0.0264576	0.0357039		0.0466857	0.0346321	0.0357039		0.030968	0.0259402	0.0357039
0.0652996	0.058895	0.0426518	0.0359235		0.0310296	0.0245042	0.0359235		0.0567245	0.0346614	0.0359235		0.017027	0.026176	0.0359235
0.0653607	0.0396752	0.0411976	0.0357454		0.00283416	0.0226094	0.0357454		0.0276141	0.0330343	0.0357454		0.0216213	0.0266028	0.0357454
0.0654217	0.0298712	0.0392363	0.0357039		0.0309651	0.0202225	0.0357039		0.0096917	0.031545	0.0357039		0.0132811	0.0275878	0.0357039
0.0654827	0.0345688	0.0382726	0.0355189		0.0144978	0.0172514	0.0355189		0.00371031	0.0298855	0.0355189		0.00487582	0.0285543	0.0355189
0.0655438	0.0305276	0.0370921	0.0356316		0.0215954	0.0141453	0.0356316		0.00722418	0.0284136	0.0356316		0.00702906	0.0275971	0.0356316
0.0656048	0.0415507	0.0358183	0.0359976		0.0295522	0.0121564	0.0359976		0.0120475	0.027444	0.0359976		0.0143607	0.0259588	0.0359976
0.0656658	0.0555769	0.0350447	0.0352567		0.0255771	0.0106557	0.0352567		0.00904682	0.0260535	0.0352567		0.0141421	0.0257486	0.0352567
0.0657268	0.0508717	0.033141	0.035611		0.0220434	0.00945707	0.035611		0.0108846	0.0239761	0.035611		0.0114419	0.0260116	0.035611
0.0657879	0.0272935	0.0327503	0.0356419		-0.00407239	0.00744834	0.0356419		0.028616	0.0218772	0.0356419		0.0356394	0.0256579	0.0356419
0.0658489	0.0264809	0.0323327	0.0356008		-0.012687	0.00483325	0.0356008		0.021092	0.0211724	0.0356008		0.0468447	0.0236618	0.0356008
0.0659099	0.0203891	0.0317693	0.0356213		-0.0197553	0.00289222	0.0356213		0.03655	0.0205396	0.0356213		0.0495871	0.0221803	0.0356213
0.065971	0.0413778	0.0305811	0.035468		-0.0178366	0.00180719	0.035468		0.0243058	0.0186115	0.035468		0.0529662	0.0221345	0.035468
0.066032	0.0447243	0.0315662	0.0355189		-0.0291577	0.00122061	0.0355189		0.0386527	0.01763	0.0355189		0.0288752	0.0228398	0.0355189
0.066093	0.0369547	0.033164	0.0354173		-0.0100396	0.0004514	0.0354173		0.0417652	0.0177026	0.0354173		0.027391	0.0243793	0.0354173
0.066154	0.0182071	0.0346041	0.0355291		-0.00523195	0.000135048	0.0355291		0.0528884	0.0182562	0.0355291		0.016215	0.0255399	0.0355291
0.0662151	0.0199288	0.0349005	0.0354985		-0.0226802	0.000635955	0.0354985		0.0176182	0.0187797	0.0354985		0.0110427	0.0261262	0.0354985
0.0662761	0.0304157	0.0347694	0.0355393		-0.0181129	0.00100564	0.0355393		0.00657787	0.0201701	0.0355393		0.0206964	0.0276735	0.0355393
0.0663371	0.0524703	0.0340888	0.0355087		-0.00328651	0.00167705	0.0355087		-0.00907052	0.0208047	0.0355087		0.0253473	0.0297674	0.0355087
0.0663981	0.0173433	0.0338499	0.0354173		0.0186886	0.00303192	0.0354173		-0.000767114	0.0214319	0.0354173		0.0263905	0.0313224	0.0354173
0.0664592	0.0171328	0.0342134	0.0351573		0.0329982	0.00461598	0.0351573		0.0110203	0.022662	0.0351573		0.036445	0.0328779	0.0351573
0.0665202	0.035876	0.0348611	0.0354985		0.0164696	0.0062933	0.0354985		0.0312521	0.0242905	0.0354985		0.0250194	0.033916	0.0354985
0.0665812	0.0342833	0.0346651	0.0353267		0.0155693	0.00570598	0.0353267		0.0274587	0.0260641	0.0353267		0.00954735	0.0350524	0.0353267
0.0666423	0.024823	0.0344999	0.0354173		0.0232164	0.00639964	0.0354173		0.019275	0.0259811	0.0354173		0.020217	0.0365226	0.0354173
0.0667033	0.03611	0.0355698	0.0353167		0.0304495	0.00681829	0.0353167		0.0238074	0.0244811	0.0353167		0.0493638	0.0367168	0.0353167
0.0667643	0.0450375	0.036364	0.0353669		0.012601	0.00728398	0.0353669		0.0110623	0.02443	0.0353669		0.0544224	0.0364241	0.0353669
0.0668253	0.0323419	0.0373514	0.0353568		0.0155172	0.00816978	0.0353568		0.0109478	0.0259931	0.0353568		0.036943	0.0369876	0.0353568
0.0668864	0.0563721	0.0390268	0.0352367		-0.00118563	0.00957428	0.0352367		0.0298473	0.0259673	0.0352367		0.0346539	0.0365634	0.0352367
0.0669474	0.0289245	0.039854	0.0351573		-0.00210752	0.0111661	0.0351573		0.0329619	0.0260757	0.0351573		0.0174479	0.0357482	0.0351573
0.0670084	0.0504132	0.0397443	0.0353066		0.0143156	0.0125859	0.0353066		0.0347103	0.0255547	0.0353066		0.0507662	0.0365745	0.0353066
0.0670694	0.0561466	0.040848	0.0354376		0.0200727	0.0135934	0.0354376		0.0493587	0.0245343	0.0354376		0.0565594	0.0381347	0.0354376
0.0671305	0.0708997	0.0401124	0.0351771		0.0220088	0.0134648	0.0351771		0.0527373	0.0252228	0.0351771		0.0408245	0.0395119	0.0351771
0.0671915	0.0350289	0.0412639	0.0352666		0.0249679	0.0133968	0.0352666		0.0445172	0.0259158	0.0352666		0.0484416	0.0396487	0.0352666
0.0672525	0.0292004	0.0421175	0.0349612		0.00876925	0.0125953	0.0349612		0.0426331	0.0274907	0.0349612		0.02976	0.0396481	0.0349612
0.0673136	0.0214684	0.0422281	0.0354173		0.0122658	0.0115158	0.0354173		0.0048114	0.028308	0.0354173		0.0389734	0.0391431	0.0354173
0.0673746	0.020323	0.0398545	0.0354072		0.00728254	0.0110133	0.0354072		0.00613738	0.0286328	0.0354072		0.0811531	0.0385203	0.0354072
0.0674356	0.0401836	0.0373208	0.0350589		0.00386418	0.0107002	0.0350589		0.00810964	0.0291385	0.0350589		0.0432956	0.0379283	0.0350589
0.0674966	0.0567863	0.0352483	0.0349612		0.00327058	0.010896	0.0349612		0.0353117	0.0299767	0.0349612		0.0149485	0.0369727	0.0349612
0.0675577	0.0328972	0.0335419	0.0351376		0.00155044	0.0109594	0.0351376		0.0317688	0.0287763	0.0351376		0.0289193	0.0355531	0.0351376
0.0676187	0.0273306	0.0314561	0.0350491		-0.00817429	0.0125891	0.0350491		0.0251249	0.0275634	0.0350491		0.0363171	0.0350529	0.0350491
0.0676797	0.0465874	0.0298946	0.0352168		-0.0147416	0.0151573	0.0352168		0.0333983	0.0276609	0.0352168		0.035317	0.034403	0.0352168
0.0677408	0.0563382	0.0297525	0.0350002		0.0167032	0.0161039	0.0350002		0.00427163	0.0277515	0.0350002		0.0353973	0.0337414	0.0350002
0.0678018	0.049349	0.0295762	0.0351475		0.0167194	0.0161148	0.0351475		0.0321786	0.0277062	0.0351475		0.0129457	0.0317303	0.0351475
0.0678628	0.0202323	0.0287181	0.0350002		0.0136092	0.0161377	0.0350002		0.0650935	0.0273198	0.0350002		0.0290638	0.0299142	0.0350002
0.0679238	0.0176234	0.0279926	0.0351179		0.0257087	0.0175551	0.0351179		0.0323831	0.0257476	0.0351179		0.0373624	0.0291283	0.0351179
0.0679849	0.0188498	0.0284467	0.0347684		0.0334309	0.0174907	0.0347684		-0.0124523	0.0240331	0.0347684		0.0151925	0.0279816	0.0347684
0.0680459	0.0132344	0.0287078	0.035108		0.0273402	0.0172373	0.035108		0.0160971	0.0228452	0.035108		0.0334996	0.0264247	0.035108
0.0681069	0.0319922	0.0300623	0.0351376		0.0286607	0.0175636	0.0351376		0.00725324	0.0222503	0.0351376		0.0359393	0.0251216	0.0351376
0.0681679	0.0333743	0.028374	0.0349807		0.0106783	0.0173967	0.0349807		0.0395696	0.0227538	0.0349807		0.0125218	0.0219184	0.0349807
0.068229	-0.00607292	0.0285481	0.0351277		0.0093017	0.0178485	0.0351277		0.0498736	0.0226708	0.0351277		-0.000241024	0.0207866	0.0351277
0.06829	0.0267431	0.0287039	0.0346353		0.0281052	0.0192159	0.0346353		0.0248855	0.0220584	0.0346353		0.00345709	0.0198	0.0346353
0.068351	-0.00803741	0.0296111	0.0349807		0.0258084	0.0203927	0.0349807		0.0119329	0.0220498	0.0349807		0.0418664	0.0184367	0.0349807
0.0684121	-0.00422589	0.0293333	0.0349612		0.0291379	0.0214676	0.0349612		0.000188137	0.0228018	0.0349612		0.0245025	0.0188304	0.0349612
0.0684731	0.0012274	0.0290387	0.03501		0.0551251	0.0224216	0.03501		0.0238068	0.0238822	0.03501		0.0351634	0.0182431	0.03501
0.0685341	0.0439029	0.0286045	0.0347684		0.0495138	0.022334	0.0347684		0.0580237	0.0224703	0.0347684		0.0244138	0.017419	0.0347684
0.0685951	0.0508454	0.0274715	0.0348067		0.0255528	0.0232192	0.0348067		0.0255253	0.0210691	0.0348067		0.010486	0.0183867	0.0348067
0.0686562	0.052792	0.0251465	0.0349904		0.00774751	0.0230264	0.0349904		-9.79428e-05	0.0192516	0.0349904		0.0218163	0.0192812	0.0349904
0.0687172	0.0758164	0.0244829	0.0348259		0.0179284	0.0232272	0.0348259		0.0278942	0.0194045	0.0348259		0.0357827	0.0198586	0.0348259
0.0687782	0.0598369	0.0235264	0.0345976		-0.00594932	0.0226611	0.0345976		0.0299178	0.0205834	0.0345976		0.00941119	0.0211758	0.0345976
0.0688393	0.0466374	0.0225149	0.0350687		-0.0213311	0.0221413	0.0350687		-0.000163277	0.0218594	0.0350687		0.019189	0.0228689	0.0350687
0.0689003	0.027068	0.0228818	0.0346164		-0.000268222	0.0217	0.0346164		0.0144885	0.0235002	0.0346164		0.00317628	0.0232828	0.0346164
0.0689613	0.0241411	0.0246425	0.0349807		0.0222615	0.022855	0.0349807		0.0123668	0.0232081	0.0349807		0.0138397	0.0233848	0.0349807
0.0690223	0.0290483	0.0266743	0.03456		0.0340136	0.0235132	0.03456		0.00913972	0.0238771	0.03456		0.0110928	0.0226819	0.03456
0.0690834	0.0352628	0.0273483	0.0347398		0.00981459	0.0229038	0.0347398		0.0441759	0.02592	0.0347398		0.00995853	0.0236528	0.0347398
0.0691444	0.0125651	0.0276565	0.0348644		0.0336966	0.0223683	0.0348644		0.037257	0.0249706	0.0348644		0.027664	0.0258989	0.0348644
0.0692054	-0.000987888	0.0284799	0.0346353		0.0475982	0.0209365	0.0346353		0.0207075	0.0220262	0.0346353		0.0247647	0.0268797	0.0346353
0.0692664	-0.0123407	0.0295422	0.0349321		0.0178115	0.0201407	0.0349321		0.0217482	0.020616	0.0349321		0.0160575	0.0273308	0.0349321
0.0693275	0.036979	0.0298338	0.0344664		0.0263003	0.0189674	0.0344664		-0.00662066	0.018764	0.0344664		0.0489016	0.0281044	0.0344664
0.0693885	0.0105978	0.0290417	0.0346164		0.0260778	0.0165843	0.0346164		0.00633297	0.0183698	0.0346164		0.0335744	0.0276095	0.0346164
0.0694495	0.0187008	0.0280703	0.0347875		0.00784273	0.0144694	0.0347875		0.0390021	0.0189213	0.0347875		0.0452205	0.0265879	0.0347875
0.0695106	0.0202917	0.028232	0.034607		0.0139541	0.0134298	0.034607		0.0375598	0.0182194	0.034607		0.0497685	0.0258407	0.034607
0.0695716	0.0193141	0.0262543	0.0347112		0.0212355	0.0126695	0.0347112		0.0172727	0.0165407	0.0347112		0.0179152	0.0254163	0.0347112
0.0696326	0.012036	0.0237868	0.0344293		0.00736931	0.011875	0.0344293		0.0100383	0.0153745	0.0344293		0.0264975	0.0255884	0.0344293
0.0696936	0.00234946	0.0223547	0.0347588		0.0374455	0.0112582	0.0347588		0.0376897	0.0147352	0.0347588		0.0462012	0.0268741	0.0347588
0.0697547	0.0129259	0.0225841	0.0347684		0.00636218	0.0100818	0.0347684		0.0383559	0.0151368	0.0347684		0.0568098	0.0283289	0.0347684
0.0698157	0.0681338	0.0234322	0.0342817		0.0274813	0.00947834	0.0342817		0.0526052	0.0146758	0.0342817		0.0349974	0.0298037	0.0342817
0.0698767	0.0562007	0.0249129	0.0347588		0.0135059	0.00784158	0.0347588		0.0328831	0.0136253	0.0347588		0.0153509	0.0323644	0.0347588
0.0699378	0.0511601	0.0275727	0.0344107		0.0280192	0.00673766	0.0344107		0.00360106	0.0149813	0.0344107		0.0050586	0.0348527	0.0344107
0.0699988	0.0540193	0.0292133	0.0345976		0.0114524	0.0047443	0.0345976		-0.0113722	0.0164322	0.0345976		-0.00151829	0.0348359	0.0345976
0.0700598	0.0453369	0.0312889	0.0345038		-0.00998227	0.0021018	0.0345038		-0.0207645	0.0175277	0.0345038		0.030868	0.0340481	0.0345038
0.0701208	0.0270148	0.0324497	0.034236		-0.035482	-0.000812966	0.034236		-0.00998922	0.0175736	0.034236		0.0452592	0.0326464	0.034236
0.0701819	0.018234	0.0331912	0.0346353		-0.037118	-0.00258611	0.0346353		-0.0163327	0.0169142	0.0346353		0.0492154	0.0309752	0.0346353
0.0702429	0.024929	0.0340966	0.03456		-0.0196303	-0.0030452	0.03456		-0.0213836	0.0165481	0.03456		0.0236694	0.0301035	0.03456
0.0703039	0.0298814	0.0353987	0.03442		-0.0174961	-0.00385601	0.03442		0.0274726	0.0178139	0.03442		-0.00285541	0.0294454	0.03442
0.0703649	0.0142087	0.0354612	0.0345038		0.0125228	-0.00286017	0.0345038		0.035918	0.0188756	0.0345038		0.00172215	0.028183	0.0345038
0.070426	-0.00628877	0.0348658	0.0344107		-0.00932367	-0.000892278	0.0344107		0.0233578	0.0203254	0.0344107		0.0318974	0.0277032	0.0344107
0.070487	0.0272639	0.0330067	0.0344851		0.000790519	5.96872e-05	0.0344851		0.025535	0.0213194	0.0344851		0.0305434	0.0267753	0.0344851
0.070548	0.0630146	0.0335721	0.034236		0.0143676	0.000808345	0.034236		0.0224469	0.020405	0.034236		0.0432721	0.0268019	0.034236
0.0706091	0.0296209	0.0329054	0.0343737		0.0042954	0.000452023	0.0343737		0.0148831	0.0193023	0.0343737		0.0442209	0.0265505	0.0343737
0.0706701	0.0289316	0.0309294	0.0343184		-0.00685934	0.000155194	0.0343184		0.0281396	0.0195066	0.0343184		0.0385989	0.0270439	0.0343184
0.0707311	0.0471236	0.0300873	0.0344571		-0.018962	-0.000379047	0.0344571		0.0452811	0.0205276	0.0344571		0.0753247	0.0278275	0.0344571
0.0707921	0.0606792	0.0291281	0.0344107		-0.0180453	-0.000487287	0.0344107		0.0206099	0.0216056	0.0344107		0.0533485	0.0276378	0.0344107
0.0708532	0.0353032	0.0277002	0.0342451		0.00783223	-0.000404004	0.0342451		0.0302573	0.0222874	0.0342451		0.0403277	0.0278178	0.0342451
0.0709142	0.033165	0.0262943	0.034118		0.0305944	0.000822689	0.034118		0.0480339	0.0232072	0.034118		0.0268379	0.0275892	0.034118
0.0709752	0.0277388	0.0253232	0.0343092		0.00140147	0.000958977	0.0343092		0.0512996	0.0235007	0.0343092		0.00651194	0.0282536	0.0343092
0.0710363	0.0162323	0.0256205	0.0344293		0.012528	0.00263686	0.0344293		0.0464151	0.0242191	0.0344293		-0.0226888	0.0295164	0.0344293
0.0710973	0.0135439	0.026657	0.034136		0.0114328	0.00385765	0.034136		0.0125041	0.0244225	0.034136		-0.0187474	0.0297717	0.034136
0.0711583	0.0324132	0.0284565	0.0343276		0.0111805	0.00554168	0.0343276		0.0119648	0.0242647	0.0343276		0.0111429	0.0291246	0.0343276
0.0712193	0.0130777	0.0288841	0.034118		0.00747361	0.00594402	0.034118		-0.0160372	0.0238816	0.034118		0.03742	0.0272313	0.034118
0.0712804	0.0164494	0.0275959	0.0343368		0.0337007	0.00719333	0.0343368		0.0175732	0.0222228	0.0343368		0.0359904	0.0262667	0.0343368
0.0713414	0.0220841	0.0262637	0.0342725		0.0332936	0.00831704	0.0342725		0.0333963	0.0199112	0.0342725		0.0532448	0.0258019	0.0342725
0.0714024	0.0214013	0.0258529	0.0339744		0.020159	0.00972487	0.0339744		0.0219083	0.0171734	0.0339744		0.0290955	0.0266944	0.0339744
0.0714634	0.0168638	0.0259628	0.0344478		0.00967568	0.0101069	0.0344478		0.0157536	0.0140787	0.0344478		0.0162306	0.0268235	0.0344478
0.0715245	0.024171	0.0260679	0.0341542		-0.0127129	0.00970764	0.0341542		0.0186086	0.0129407	0.0341542		0.0477533	0.0248194	0.0341542
0.0715855	0.0213973	0.0251289	0.034127		-0.022157	0.0105646	0.034127		-0.00943285	0.0120649	0.034127		0.0256738	0.024435	0.034127
0.0716465	0.0342873	0.0227023	0.0341542		-0.0268621	0.0112898	0.0341542		-0.00234718	0.011581	0.0341542		0.0252107	0.0247849	0.0341542
0.0717076	0.0161492	0.0222403	0.0339033		-0.0155755	0.0118554	0.0339033		0.0124698	0.0107531	0.0339033		0.0341031	0.0249885	0.0339033
0.0717686	0.017871	0.0230114	0.0344014		0.0175674	0.0119089	0.0344014		0.0255197	0.00945581	0.0344014		0.0296592	0.0257862	0.0344014
0.0718296	0.0591266	0.022864	0.0340639		0.00270905	0.011481	0.0340639		0.0271096	0.00904351	0.0340639		0.0240697	0.0263112	0.0340639
0.0718906	0.0334601	0.0228362	0.0339388		0.018505	0.01134	0.0339388		0.0093235	0.0082314	0.0339388		0.0248603	0.0273308	0.0339388
0.0719517	0.0342742	0.0239806	0.0340999		0.022515	0.0111617	0.0340999		-0.0155331	0.00819475	0.0340999		0.0179385	0.0298653	0.0340999
0.0720127	0.0370811	0.0268637	0.0339299		0.00941559	0.00968916	0.0339299		-0.0228194	0.00790456	0.0339299		0.012168	0.0317136	0.0339299
0.0720737	0.020558	0.027656	0.0342269		0.017012	0.00775003	0.0342269		-0.00754592	0.00761807	0.0342269		0.0448649	0.0326961	0.0342269
0.0721347	0.0100589	0.0290048	0.0338679		0.0230248	0.00844587	0.0338679		0.0116812	0.00885748	0.0338679		0.0426244	0.0327473	0.0338679
0.0721958	0.0326404	0.0302259	0.0340729		0.0109974	0.00909112	0.0340729		0.0235685	0.010138	0.0340729		0.00985171	0.0329139	0.0340729
0.0722568	0.00740441	0.0305419	0.034046		0.015693	0.00970194	0.034046		0.0274593	0.0102417	0.034046		0.0118318	0.0308521	0.034046
0.0723178	-0.0197754	0.0305684	0.034118		0.0272163	0.00918728	0.034118		0.00988014	0.0104075	0.034118		0.0176725	0.0286724	0.034118
0.0723789	0.0181022	0.0309306	0.0338944		0.0578646	0.0082086	0.0338944		-0.00703968	0.0120017	0.0338944		0.0370005	0.0277288	0.0338944
0.0724399	0.0637087	0.0292556	0.0336579		0.0226137	0.00703796	0.0336579		0.00495487	0.0112754	0.0336579		0.0454582	0.0275889	0.0336579
0.0725009	0.0578908	0.0275418	0.034028		-0.00618047	0.00694567	0.034028		0.0249586	0.0114343	0.034028		0.0550865	0.0274117	0.034028
0.0725619	0.0282818	0.0281828	0.034028		-0.0325928	0.00879084	0.034028		0.0246009	0.0113655	0.034028		0.0327239	0.0285646	0.034028
0.072623	0.0191579	0.028555	0.0338767		-0.00377249	0.0105372	0.0338767		0.0212909	0.0106331	0.0338767		0.0298735	0.028598	0.0338767
0.072684	0.0227165	0.0278303	0.0338326		0.011275	0.0107901	0.0338326		0.0160723	0.010483	0.0338326		0.0579107	0.0267886	0.0338326
0.072745	0.032987	0.0269959	0.0339388		0.00664117	0.00951369	0.0339388		0.0217357	0.0104956	0.0339388		0.0145614	0.0262357	0.0339388
0.0728061	0.0482836	0.0261128	0.0339477		-0.0164229	0.00763085	0.0339477		0.000748396	0.00899205	0.0339477		0.0189754	0.0255898	0.0339477
0.0728671	0.0288973	0.0249656	0.0338679		-0.0103901	0.00552596	0.0338679		0.0111165	0.00835775	0.0338679		0.0190274	0.0247342	0.0338679
0.0729281	0.0381343	0.0239005	0.0337449		0.0154542	0.00395413	0.0337449		0.022285	0.00733074	0.0337449		0.0151511	0.0232457	0.0337449
0.0729891	0.0352334	0.0225159	0.033815		0.021343	0.0036818	0.033815		-0.0100718	0.00661839	0.033815		0.0247265	0.0212069	0.033815
0.0730502	0.0331706	0.0228012	0.0338591		0.00159776	0.00269338	0.0338591		0.0112193	0.00694474	0.0338591		0.00646436	0.0192147	0.0338591
0.0731112	0.0234739	0.0224407	0.0340639		-0.0189417	0.00177354	0.0340639		0.0131007	0.00651364	0.0340639		0.00622498	0.018293	0.0340639
0.0731722	-0.00614965	0.021335	0.0334348		0.00500928	0.00181406	0.0334348		-0.00254964	0.00460735	0.0334348		0.00699353	0.0167485	0.0334348
0.0732332	0.0235952	0.0206928	0.0339299		0.0436553	0.000371237	0.0339299		0.00709134	0.00279308	0.0339299		0.0191399	0.0149876	0.0339299
0.0732943	0.00644413	0.0190219	0.0336406		0.00478863	-0.0013357	0.0336406		-0.011837	0.000363038	0.0336406		0.0326896	0.0141021	0.0336406
0.0733553	5.79244e-05	0.0167294	0.033921		-0.0260508	-0.00182698	0.033921		-0.00499578	-0.000558926	0.033921		0.00633106	0.013064	0.033921
0.0734163	0.00578453	0.0147882	0.0337275		-0.0224091	-0.00286297	0.0337275		0.0311751	-0.00123094	0.0337275		0.0242387	0.0105938	0.0337275
0.0734774	0.00314937	0.0128924	0.0336666		0.00258819	-0.00320291	0.0336666		0.00252352	-0.00145856	0.0336666		0.0184842	0.0079719	0.0336666
0.0735384	0.00846942	0.010675	0.0336406		0.0162202	-0.0026743	0.0336406		-0.041605	-0.00253811	0.0336406		0.00509451	0.00578151	0.0336406
0.0735994	0.0421	0.00922406	0.0335544		0.021172	-0.000534622	0.0335544		-0.0225085	-0.004806	0.0335544		0.00476109	0.00445098	0.0335544
0.0736604	0.0496664	0.00899696	0.0338062		0.0273653	0.00136858	0.0338062		-0.0211909	-0.00659261	0.0338062		0.00159543	0.00297445	0.0338062
0.0737215	-0.00801663	0.010699	0.0336233		-0.0167253	0.00320183	0.0336233		0.000892148	-0.00722412	0.0336233		-0.0187344	0.00226958	0.0336233
0.0737825	-0.0109651	0.0115495	0.033606		-0.0292505	0.00504981	0.033606		0.0121625	-0.00679543	0.033606		-0.0198755	0.00117801	0.033606
0.0738435	0.00504299	0.0124743	0.0338591		-0.00382464	0.00759092	0.0338591		-0.00648013	-0.00669502	0.0338591		0.00832388	-0.000586945	0.0338591
0.0739046	0.0106698	0.0129828	0.0334178		0.0118522	0.0103335	0.0334178		-0.00797993	-0.00565092	0.0334178		0.0067374	-0.0011864	0.0334178
0.0739656	0.00544798	0.0144536	0.033606		0.0146012	0.0123387	0.033606		0.00108709	-0.00462564	0.033606		-0.0148008	-0.00419232	0.033606
0.0740266	0.0247515	0.01628	0.033606		0.00958267	0.0120405	0.033606		-0.0207807	-0.00539985	0.033606		-0.0171041	-0.00727351	0.033606
0.0740876	0.00326454	0.016302	0.0336319		-0.00051628	0.0124383	0.0336319		0.000662376	-0.00533942	0.0336319		0.00504596	-0.0092518	0.0336319
0.0741487	0.00792935	0.0161507	0.0339033		-0.00493232	0.0132052	0.0339033		0.00966948	-0.0044448	0.0339033		0.0170329	-0.00998319	0.0339033
0.0742097	0.00681484	0.0181986	0.0331829		-0.00297189	0.0135316	0.0331829		-0.010883	-0.00468397	0.0331829		0.0122638	-0.0110002	0.0331829
0.0742707	0.000296254	0.0204035	0.0337013		0.0116923	0.0134308	0.0337013		-0.00827969	-0.00386217	0.0337013		-0.0174346	-0.0128299	0.0337013
0.0743317	0.0220282	0.02203	0.0334348		-0.00626582	0.0133213	0.0334348		0.0022545	-0.0023397	0.0334348		-0.0147855	-0.0146081	0.0334348
0.0743928	0.0173304	0.0218319	0.0335544		0.0223658	0.0141243	0.0335544		-0.0153639	-0.00135328	0.0335544		-0.0234511	-0.0160555	0.0335544
0.0744538	0.0315712	0.0230669	0.0334518		0.0460034	0.016076	0.0334518		0.00973774	-0.00107759	0.0334518		-0.0183986	-0.0161504	0.0334518
0.0745148	0.040711	0.0236207	0.0333418		0.0324862	0.0164192	0.0333418		-0.0113771	-0.00146279	0.0333418		-0.0160753	-0.0146711	0.0333418
0.0745759	0.0629525	0.0236421	0.0336926		0.045433	0.0168799	0.0336926		-0.00493273	-0.00118612	0.0336926		-0.0144311	-0.0148112	0.0336926
0.0746369	0.0450988	0.0238635	0.0334178		0.0430121	0.0176168	0.0334178		-0.00878872	-0.000310109	0.0334178		-0.0145184	-0.0145199	0.0334178
0.0746979	0.02242	0.024112	0.0334433		0.0445652	0.0183293	0.0334433		-0.00146033	-0.000617577	0.0334433		-0.0259379	-0.0132203	0.0334433
0.0747589	0.0363972	0.0243239	0.0332662		0.0524247	0.0193806	0.0332662		0.01385	-0.00199785	0.0332662		-0.0335825	-0.0131366	0.0332662
0.07482	0.0617289	0.0261307	0.0335201		0.0411542	0.0202373	0.0335201		0.0163174	-0.0025992	0.0335201		-0.0210146	-0.0132052	0.0335201
0.074881	0.0204947	0.0282932	0.033563		0.019401	0.0215261	0.033563		0.0132492	-0.00296229	0.033563		-0.0269529	-0.0145009	0.033563
0.074942	0.0176293	0.0283257	0.0331829		-0.0169651	0.0217611	0.0331829		-0.00819675	-0.00294644	0.0331829		-0.0376354	-0.0160048	0.0331829
0.0750031	0.0044797	0.0289382	0.0334859		-0.0206302	0.0210832	0.0334859		0.00176317	-0.00402645	0.0334859		-0.0232229	-0.0167559	0.0334859
0.0750641	0.0159571	0.0294919	0.0332662		-0.0199247	0.0212653	0.0332662		-0.0261688	-0.00673419	0.0332662		-0.019148	-0.0151483	0.0332662
0.0751251	-0.000209343	0.0297978	0.0334263		-0.011782	0.021396	0.0334263		-0.0206029	-0.00920393	0.0334263		0.00896788	-0.0135907	0.0334263
0.0751861	0.00685797	0.0306334	0.0335201		0.0202135	0.0215628	0.0335201		0.00715981	-0.0110433	0.0335201		0.0254265	-0.0136331	0.0335201
0.0752472	0.0402186	0.0318459	0.0330837		0.00307022	0.0219852	0.0330837		-0.000653362	-0.0132352	0.0330837		0.00737339	-0.012991	0.0330837
0.0753082	0.0662086	0.0317261	0.0335115		0.0177638	0.0217535	0.0335115		-0.0064937	-0.0142451	0.0335115		-0.0251175	-0.0130239	0.0335115
0.0753692	0.0161457	0.0308341	0.0332161		0.0424701	0.0213943	0.0332161		-0.00833672	-0.0151072	0.0332161		-0.00488279	-0.0109941	0.0332161
0.0754302	0.012416	0.0304287	0.0333671		0.0422823	0.0204916	0.0333671		-0.0158534	-0.0162222	0.0333671		0.00414651	-0.00742061	0.0333671
0.0754913	0.0192075	0.029194	0.0331001		0.0222271	0.0203411	0.0331001		-0.0333537	-0.0164884	0.0331001		0.00821113	-0.00587508	0.0331001
0.0755523	0.036357	0.0290587	0.0331912		0.0199074	0.0186754	0.0331912		-0.0407746	-0.0174838	0.0331912		0.00640619	-0.00535415	0.0331912
0.0756133	0.0294983	0.0275249	0.0334688		0.0357022	0.0176713	0.0334688		-0.0165071	-0.0209971	0.0334688		-0.0112425	-0.0041377	0.0334688
0.0756744	0.0312345	0.0268741	0.0331331		0.0489924	0.0185341	0.0331331		-0.0203675	-0.0228482	0.0331331		-0.0347974	-0.00325673	0.0331331
0.0757354	0.0375965	0.0262723	0.0331912		0.0133996	0.0182832	0.0331912		-0.0366256	-0.0251613	0.0331912		-0.0172914	-0.00144584	0.0331912
0.0757964	0.0373587	0.0273268	0.0332328		-0.00236365	0.0181332	0.0332328		-0.0153976	-0.0277525	0.0332328		-0.00552625	0.000705451	0.0332328
0.0758574	0.0325651	0.0286764	0.0331331		0.014538	0.0179315	0.0331331		-0.00767481	-0.0292873	0.0331331		-0.0322955	0.00165789	0.0331331
0.0759185	0.0373205	0.0286172	0.0334603		0.01808	0.0176062	0.0334603		-0.0292123	-0.0292129	0.0334603		-0.0118358	0.0020068	0.0334603
0.0759795	0.0328862	0.0288234	0.0329041		0.0311906	0.0182567	0.0329041		-0.0432576	-0.0282204	0.0329041		-0.00366993	0.00196359	0.0329041
0.0760405	0.0401382	0.0295794	0.0331995		0.0324908	0.0197568	0.0331995		-0.0624871	-0.0282589	0.0331995		0.0350819	0.00093555	0.0331995
0.0761016	0.0411196	0.0285864	0.0332161		0.0149009	0.0201609	0.0332161		-0.0636608	-0.0280136	0.0332161		0.0313919	-0.000454275	0.0332161
0.0761626	0.0152777	0.0275129	0.0330262		0.0154111	0.0180142	0.0330262		-0.028052	-0.0281239	0.0330262		0.0162679	-0.00142558	0.0330262
0.0762236	0.0240326	0.0256642	0.0332495		0.0082968	0.0154994	0.0332495		-0.00103507	-0.0275808	0.0332495		-0.0137866	-0.00189865	0.0332495
0.0762846	0.0319286	0.0237096	0.0329528		0.0207473	0.0129427	0.0329528		-0.00473217	-0.0286784	0.0329528		-0.0112342	-0.00261418	0.0329528
0.0763457	0.00641804	0.0212169	0.0331414		0.0219957	0.00979482	0.0331414		-0.00795606	-0.0291868	0.0331414		0.0119773	-0.00288995	0.0331414
0.0764067	0.0081267	0.0193027	0.0331166		0.00776164	0.00805828	0.0331166		-0.0202261	-0.0284973	0.0331166		-0.00750635	-0.00150739	0.0331166
0.0764677	0.01411	0.0187562	0.0331166		0.00828683	0.00548868	0.0331166		-0.031939	-0.0283703	0.0331166		0.0383588	-1.91876e-05	0.0331166
0.0765287	0.0326212	0.0195886	0.0330017		-0.00236913	0.00271283	0.0330017		-0.0257743	-0.0275089	0.0330017		0.00943452	0.000521441	0.0330017
0.0765898	0.0127985	0.0188192	0.0329447		0.00308557	0.0011652	0.0329447		-0.040979	-0.0268746	0.0329447		-0.0306335	0.00114681	0.0329447
0.0766508	0.0187344	0.017909	0.0331331		-0.0113228	0.000446841	0.0331331		-0.0688926	-0.0261727	0.0331331		-0.00964978	0.00172596	0.0331331
0.0767118	0.00363505	0.016697	0.0331331		-0.000347731	-0.000147165	0.0331331		-0.0463224	-0.0254479	0.0331331		0.0207728	0.00317158	0.0331331
0.0767729	0.0305494	0.017075	0.0329284		0.00427238	-0.00113801	0.0329284		0.00323525	-0.0256037	0.0329284		-0.00521791	0.00395796	0.0329284
0.0768339	0.0206946	0.0167105	0.0328074		-0.0232483	-0.000702101	0.0328074		-0.00668273	-0.0242547	0.0328074		0.00663443	0.00439325	0.0328074
0.0768949	0.0303938	0.0170672	0.0331166		-0.0106434	0.00112577	0.0331166		-0.00875493	-0.0229764	0.0331166		-0.0179374	0.00360886	0.0331166
0.0769559	0.0151039	0.0173203	0.0329365		0.000590939	0.00175928	0.0329365		0.0125275	-0.0233063	0.0329365		-0.0324177	0.00316013	0.0329365
0.077017	-0.00895965	0.0189822	0.0329284		0.00422826	0.0018235	0.0329284		-0.0111716	-0.0233771	0.0329284		-0.00704527	0.00278785	0.0329284
0.077078	-0.000267122	0.0211542	0.0329365		0.0160733	0.00199013	0.0329365		-0.0448072	-0.0222991	0.0329365		-0.00666031	0.00123587	0.0329365
0.077139	0.00248259	0.0224818	0.0328879		0.00786673	0.002392	0.0328879		-0.0547134	-0.0213807	0.0328879		-0.0111756	0.00129104	0.0328879
0.0772	0.0169002	0.0233053	0.0331249		-0.0207669	0.00252433	0.0331249		-0.0208948	-0.0217835	0.0331249		0.0240937	0.0015044	0.0331249
0.0772611	0.0256403	0.0243228	0.0328879		-0.0160952	0.00341611	0.0328879		-0.0219853	-0.023157	0.0328879		0.0303185	0.00207645	0.0328879
0.0773221	0.0249844	0.0261427	0.0327914		0.00829573	0.00432816	0.0327914		-0.0285841	-0.0248483	0.0327914		0.0065282	0.00186501	0.0327914
0.0773831	0.0304689	0.0271266	0.0329609		0.00644177	0.00538942	0.0329609		-0.0323722	-0.0246866	0.0329609		0.00206385	0.00149154	0.0329609
0.0774442	0.0453303	0.027592	0.0325851		-0.00143811	0.00690971	0.0325851		-0.0148891	-0.0228	0.0325851		0.00870067	0.000972393	0.0325851
0.0775052	0.0445259	0.0286023	0.0330837		0.0141771	0.00810563	0.0330837		-0.0233621	-0.02154	0.0330837		0.0289344	0.000733399	0.0330837
0.0775662	0.0350546	0.0289995	0.0326798		0.00790278	0.00984425	0.0326798		-0.0219726	-0.0204722	0.0326798		0.011871	-9.80372e-05	0.0326798
0.0776272	0.0350799	0.0295703	0.0329772		0.0122756	0.011309	0.0329772		-0.00547531	-0.0198243	0.0329772		-0.00380506	-0.00177968	0.0329772
0.0776883	0.035094	0.0297303	0.0328235		0.0353697	0.0129779	0.0328235		-0.0222176	-0.0198776	0.0328235		-0.0166677	-0.00151389	0.0328235
0.0777493	0.0331286	0.0301982	0.0326324		0.0397313	0.014487	0.0326324		-0.0116912	-0.0200368	0.0326324		-0.00534093	-0.00130719	0.0326324
0.0778103	0.032319	0.0296876	0.0329447		0.0322748	0.0159557	0.0329447		-0.0146371	-0.0206714	0.0329447		0.0046254	-0.00249338	0.0329447
0.0778714	0.048243	0.0298577	0.032538		0.01792	0.0171878	0.032538		-0.0322453	-0.0224109	0.032538		-0.0132977	-0.00281046	0.032538
0.0779324	0.027759	0.029931	0.0330672		0.0319162	0.0179629	0.0330672		-0.0203704	-0.023293	0.0330672		0.0026342	-0.00230104	0.0330672
0.0779934	0.044457	0.0303212	0.0326798		0.0185701	0.0177521	0.0326798		-0.0371613	-0.0218948	0.0326798		-0.00684837	-0.00271204	0.0326798
0.0780544	0.0315825	0.0299731	0.0325459		0.00399111	0.0180022	0.0325459		-0.041165	-0.0206702	0.0325459		-0.00625621	-0.00305193	0.0325459
0.0781155	0.0458429	0.0303584	0.0329691		0.00309822	0.0188799	0.0329691		-0.0176596	-0.0195161	0.0329691		-0.00578813	-0.00399872	0.0329691
0.0781765	0.012701	0.029793	0.0324756		-0.00119598	0.0197996	0.0324756		0.000851986	-0.0181848	0.0324756		2.3741e-05	-0.00546224	0.0324756
0.0782375	-0.00912037	0.0283432	0.0328637		0.0109588	0.0206759	0.0328637		-0.0130522	-0.0175421	0.0328637		-0.00172231	-0.00524591	0.0328637
0.0782985	0.0143436	0.0268581	0.0327754		0.0104705	0.0218167	0.0327754		-0.0277657	-0.0180189	0.0327754		-0.0337412	-0.00699174	0.0327754
0.0783596	0.0244585	0.0248253	0.0324601		0.0383071	0.0224335	0.0324601		-0.00903325	-0.0188523	0.0324601		-0.0418034	-0.0103507	0.0324601
0.0784206	0.0307988	0.0229856	0.0327994		0.0322889	0.0218675	0.0327994		-0.00652645	-0.0194112	0.0327994		-0.0156584	-0.0115426	0.0327994
0.0784816	0.0151369	0.0208434	0.0325537		0.0223584	0.0223387	0.0325537		-0.00574374	-0.0196566	0.0325537		0.00920244	-0.0117408	0.0325537
0.0785427	0.00940709	0.0190821	0.0327594		0.0238406	0.0230554	0.0327594		-0.0226749	-0.0202438	0.0327594		0.00741125	-0.0118156	0.0327594
0.0786037	0.0298429	0.0176726	0.0325224		0.0067481	0.0224314	0.0325224		-0.041531	-0.019967	0.0325224		-0.0189859	-0.0119025	0.0325224
0.0786647	0.0261434	0.0161975	0.0325459		0.0310819	0.0209379	0.0325459		-0.0274634	-0.0194644	0.0325459		-0.032289	-0.0118959	0.0325459
0.0787257	0.0148597	0.0144665	0.0328235		0.0258738	0.0203387	0.0328235		-0.0222764	-0.0189009	0.0328235		0.00412283	-0.0110371	0.0328235
0.0787868	0.00456631	0.0134519	0.0325224		0.0236123	0.0203211	0.0325224		-0.0212457	-0.0182828	0.0325224		0.0105464	-0.0107912	0.0325224
0.0788478	0.0146488	0.0143331	0.0324213		0.0212079	0.0199199	0.0324213		-0.0144445	-0.0166743	0.0324213		0.0145166	-0.0103306	0.0324213
0.0789088	0.0243408	0.0143065	0.0324601		0.0143834	0.0212398	0.0324601		-0.0038564	-0.0155314	0.0324601		-0.00383578	-0.0102769	0.0324601
0.0789699	0.0309458	0.0138389	0.0326482		0.0194811	0.0223552	0.0326482		-0.00537779	-0.014322	0.0326482		-0.0107428	-0.0100202	0.0326482
0.0790309	0.0175791	0.0136292	0.0327116		0.00755122	0.0230372	0.0327116		-0.0101228	-0.0140148	0.0327116		-0.0197548	-0.00973629	0.0327116
0.0790919	-0.00211311	0.0147693	0.0324368		0.0269682	0.0233382	0.0324368		-0.0181534	-0.0153912	0.0324368		-0.0116462	-0.00901547	0.0324368
0.0791529	0.0101529	0.0153325	0.0325694		0.0623202	0.0234931	0.0325694		-0.0295895	-0.0166147	0.0325694		-0.0129715	-0.00715865	0.0325694
0.079214	0.0179119	0.0154214	0.0323058		0.0241124	0.022982	0.0323058		-0.0336041	-0.0177246	0.0323058		-0.0026152	-0.00572851	0.0323058
0.079275	0.00679455	0.0147192	0.0326877		0.0128861	0.0218097	0.0326877		-0.0342012	-0.0177655	0.0326877		-0.0126301	-0.00443917	0.0326877
0.079336	0.013185	0.014288	0.0323673		0.0172773	0.0201434	0.0323673		-0.0123384	-0.0173593	0.0323673		-0.0224749	-0.00277782	0.0323673
0.079397	0.00369066	0.0136917	0.0324601		0.0186997	0.0201604	0.0324601		-0.00998651	-0.0165663	0.0324601		-0.0531131	-0.000833088	0.0324601
0.0794581	0.00138527	0.0131118	0.032429		0.0228835	0.0204239	0.032429		-0.0139905	-0.016973	0.032429		-0.00906096	0.00167583	0.032429
0.0795191	0.00841231	0.0127359	0.0324523		0.0290815	0.0205313	0.0324523		-0.0213853	-0.0181429	0.0324523		0.0313672	0.00252374	0.0324523
0.0795801	0.011362	0.0128626	0.0326166		0.0274715	0.0229542	0.0326166		0.00349071	-0.0193995	0.0326166		0.0211715	0.00227888	0.0326166
0.0796412	0.0268189	0.0148019	0.0321236		-0.00639627	0.0247989	0.0321236		-0.00110212	-0.0201161	0.0321236		0.0155541	0.00188376	0.0321236
0.0797022	0.0169544	0.015379	0.0324834		-2.06602e-05	0.024558	0.0324834		0.00461444	-0.0201525	0.0324834		-0.00269596	0.00318939	0.0324834
0.0797632	0.0129325	0.014854	0.032538		0.0285267	0.0243917	0.032538		-0.0224961	-0.0203423	0.032538		-0.00411893	0.00464691	0.032538
0.0798242	0.0340849	0.0153863	0.0323365		0.0428145	0.0232394	0.0323365		-0.012412	-0.0201318	0.0323365		0.00405191	0.00540752	0.0323365
0.0798853	0.0513337	0.0161423	0.0324058		0.0364623	0.0234644	0.0324058		-0.0229587	-0.0193212	0.0324058		0.0117407	0.00510075	0.0324058
0.0799463	0.0332971	0.0174349	0.0321538		0.0134457	0.0226986	0.0321538		-0.0261472	-0.0196421	0.0321538		0.0230258	0.00622919	0.0321538
0.0800073	-0.0154107	0.0181636	0.0324445		0.0241158	0.0222698	0.0324445		-0.03798	-0.0198294	0.0324445		0.00974311	0.00884143	0.0324445
0.0800684	0.00538531	0.0184892	0.0323211		0.000892783	0.0225058	0.0323211		-0.0478132	-0.0202744	0.0323211		0.00981751	0.0115449	0.0323211
0.0801294	0.0163436	0.0185628	0.0322829		0.010952	0.0212609	0.0322829		-0.0455485	-0.0206057	0.0322829		0.018966	0.0123241	0.0322829
0.0801904	0.0109816	0.0183121	0.0325224		0.0171657	0.0206784	0.0325224		-0.0277647	-0.0206642	0.0325224		0.0371868	0.0124174	0.0325224
0.0802514	-0.00656401	0.017609	0.0321991		0.0127698	0.0203734	0.0321991		-0.00125434	-0.0194278	0.0321991		0.0149885	0.0128318	0.0321991
0.0803125	-0.0137787	0.0160275	0.0323442		0.0326626	0.0195253	0.0323442		0.0111307	-0.0182018	0.0323442		0.00368337	0.0130626	0.0323442
0.0803735	0.0165542	0.0144796	0.0321689		0.0425107	0.0196554	0.0321689		-0.00574757	-0.0167468	0.0321689		0.0071344	0.0132975	0.0321689
0.0804345	0.0322214	0.0130409	0.032184		0.0492382	0.0193328	0.032184		-0.0447149	-0.016158	0.032184		0.0131686	0.0132779	0.032184
0.0804955	0.0523289	0.0115775	0.0322447		0.0657305	0.0184739	0.0322447		-0.0422341	-0.0163682	0.0322447		0.00550605	0.012307	0.0322447
0.0805566	0.0340309	0.0104036	0.0322371		0.0169802	0.017359	0.0322371		-0.0364436	-0.0158223	0.0322371		0.00510037	0.0111445	0.0322371
0.0806176	0.00961756	0.0096719	0.0324912		0.0162372	0.0163949	0.0324912		-0.0179096	-0.0156313	0.0324912		-0.0118844	0.0074355	0.0324912
0.0806786	0.0243711	0.0084359	0.0319149		0.0143351	0.0160217	0.0319149		-0.011917	-0.0156088	0.0319149		-0.00744695	0.00390401	0.0319149
0.0807397	0.0240627	0.00739056	0.0322067		-0.0249004	0.0153653	0.0322067		0.0144926	-0.0152214	0.0322067		0.0026648	0.00305698	0.0322067
0.0808007	-0.0170314	0.00607069	0.0321236		-0.0246001	0.0143877	0.0321236		0.0142294	-0.0148714	0.0321236		0.029023	0.00266422	0.0321236
0.0808617	-0.00202608	0.00500384	0.0323519		0.0144566	0.0132371	0.0323519		0.00793375	-0.0135007	0.0323519		0.0136128	0.00218149	0.0323519
0.0809227	0.0181886	0.00450809	0.0321916		0.0129484	0.0113883	0.0321916		0.00160189	-0.0114103	0.0321916		0.0123106	0.00101948	0.0321916
0.0809838	0.0123927	0.00338936	0.0320935		0.0189853	0.011311	0.0320935		-0.0307911	-0.0109054	0.0320935		0.00335297	-0.000573778	0.0320935
0.0810448	0.00463155	0.00326466	0.0321387		0.00518308	0.0126299	0.0321387		-0.0417041	-0.0107148	0.0321387		0.0116061	-0.00181099	0.0321387
0.0811058	-0.0252368	0.00367255	0.0320636		0.0267798	0.013579	0.0320636		-0.0116838	-0.00959005	0.0320636		0.00788859	-0.00308241	0.0320636
0.0811668	-0.032682	0.00363458	0.0321916		0.0176543	0.0135571	0.0321916		-0.0143499	-0.00883347	0.0321916		-0.0265205	-0.0034211	0.0321916
0.0812279	-0.0231816	0.00201614	0.0320785		-0.00460961	0.0135198	0.0320785		0.00144916	-0.00993037	0.0320785		-0.0305022	-0.00546905	0.0320785
0.0812889	-0.0123589	0.00135563	0.0320785		0.0241184	0.0134159	0.0320785		0.0175272	-0.0116213	0.0320785		-0.00299279	-0.00753151	0.0320785
0.0813499	0.00317067	0.00233779	0.0322067		0.0110564	0.0137941	0.0322067		0.0207207	-0.0130808	0.0322067		0.00531901	-0.00887528	0.0322067
0.081411	0.00357376	0.00277667	0.0318707		-0.0148215	0.0149634	0.0318707		-0.0104191	-0.0127764	0.0318707		-0.0187451	-0.00823596	0.0318707
0.081472	0.00482727	0.00261061	0.0320486		0.0133852	0.0158462	0.0320486		-0.0176558	-0.0114979	0.0320486		-0.0154267	-0.00843932	0.0320486
0.081533	0.0148888	0.00170129	0.0321236		0.0312957	0.0171349	0.0321236		-0.040864	-0.00945289	0.0321236		-0.0264611	-0.00923402	0.0321236
0.081594	0.0233494	0.00109106	0.0319964		0.0125384	0.0189464	0.0319964		-0.0320184	-0.00824829	0.0319964		-0.0181524	-0.00944065	0.0319964
0.0816551	0.0160406	0.001087	0.0321991		0.0146325	0.0207579	0.0321991		-0.0193593	-0.00890006	0.0321991		-0.00985025	-0.0100181	0.0321991
0.0817161	0.0165259	0.0017838	0.031856		0.0259208	0.0233769	0.031856		-0.0204001	-0.0104348	0.031856		-0.0243632	-0.011331	0.031856
0.0817771	-0.00608018	0.00241254	0.032101		0.0257815	0.0237056	0.032101		-0.00754754	-0.0117164	0.032101		-0.00313245	-0.0114277	0.032101
0.0818382	-0.000618811	0.00318563	0.0319297		0.0164548	0.0246099	0.0319297		-0.00402	-0.0116394	0.0319297		0.0304922	-0.0111706	0.0319297
0.0818992	-0.00271718	0.00460009	0.031989		0.0341989	0.0263364	0.031989		-0.0209547	-0.011523	0.031989		0.00734786	-0.0101044	0.031989
0.0819602	0.00529841	0.0062673	0.032071		0.0499121	0.0257998	0.032071		0.00860595	-0.0105561	0.032071		-0.00978356	-0.00916084	0.032071
0.0820212	0.0171636	0.00701909	0.0318121		0.0233269	0.0247753	0.0318121		-0.0153944	-0.00902044	0.0318121		-0.0124169	-0.00697872	0.0318121
0.0820823	-0.00498059	0.00830281	0.0320337		0.0461716	0.0246662	0.0320337		-0.0253154	-0.00771572	0.0320337		-0.0159268	-0.00545078	0.0320337
0.0821433	0.00674371	0.00973651	0.0318413		0.0324128	0.0239584	0.0318413		-0.0101947	-0.00700287	0.0318413		-0.0112004	-0.00295422	0.0318413
0.0822043	0.0054804	0.0103872	0.0318781		0.0156012	0.0237552	0.0318781		0.0116757	-0.00738549	0.0318781		-0.0163101	-0.00167718	0.0318781
0.0822653	0.0190864	0.0105822	0.031856		0.02407	0.0227948	0.031856		-0.0211031	-0.00753163	0.031856		-0.00928491	-7.4131e-05	0.031856
0.0823264	0.0255676	0.00962091	0.0318854		0.0296059	0.022832	0.0318854		-0.0185167	-0.00632011	0.0318854		-0.0216188	0.00216055	0.0318854
0.0823874	0.0227271	0.0082641	0.0320411		0.0450317	0.0216763	0.0320411		0.0165847	-0.0057057	0.0320411		0.0128819	0.00369485	0.0320411
0.0824484	0.0189095	0.00731178	0.0317538		0.0254842	0.0198961	0.0317538		0.0229707	-0.00568801	0.0317538		0.0206319	0.00599249	0.0317538
0.0825095	-0.0131335	0.00559086	0.0318413		0.0198243	0.0188333	0.0318413		0.0184839	-0.00488269	0.0318413		0.0205312	0.0084905	0.0318413
0.0825705	-0.00727796	0.00440444	0.0317975		0.00119938	0.0167451	0.0317975		-0.012934	-0.00281015	0.0317975		-0.00265606	0.0113879	0.0317975
0.0826315	-0.0149287	0.00344197	0.0319519		-0.00263001	0.0149306	0.0319519		-0.0138959	-0.00207386	0.0319519		0.00472203	0.0133555	0.0319519
0.0826925	-0.0123797	0.00339617	0.0320337		0.0022645	0.0137686	0.0320337		-0.0193013	-0.00219514	0.0320337		0.0145544	0.0150578	0.0320337
0.0827536	0.00645868	0.00331498	0.0316237		-0.00157665	0.0135398	0.0316237		-0.012455	-0.00291838	0.0316237		0.00794585	0.0165468	0.0316237
0.0828146	0.0117927	0.00305839	0.031761		0.00844919	0.013361	0.031761		-0.00691883	-0.00311535	0.031761		0.0321348	0.0188082	0.031761
0.0828756	0.0265188	0.00220227	0.0318267		0.0127061	0.0123922	0.0318267		0.0130228	-0.00341392	0.0318267		0.0579753	0.0220253	0.0318267
0.0829367	0.0249498	0.00235287	0.031856		0.0312212	0.0119827	0.031856		0.00933603	-0.00415317	0.031856		0.0399457	0.0237029	0.031856
0.0829977	0.00350486	0.00265406	0.0315379		0.0178645	0.0118508	0.0315379		-0.0106813	-0.00391426	0.0315379		0.0200945	0.0245257	0.0315379
0.0830587	0.00464202	0.00294824	0.0318781		-0.00843947	0.0124124	0.0318781		-0.0083912	-0.00316247	0.0318781		0.00319084	0.0272445	0.0318781
0.0831197	0.00276355	0.00289646	0.0318707		0.000434703	0.012551	0.0318707		-0.00135277	-0.00346299	0.0318707		0.0174057	0.0288296	0.0318707
0.0831808	-0.0175723	0.00258044	0.0316669		-0.00141833	0.0126947	0.0316669		-0.0104199	-0.00313051	0.0316669		0.0192164	0.0292085	0.0316669
0.0832418	-0.0262188	0.00262372	0.0318194		0.00447603	0.0114847	0.0318194		-0.00597027	-0.00391046	0.0318194		0.031471	0.0301351	0.0318194
0.0833028	-0.0145953	0.00153834	0.0314953		0.0160774	0.0109735	0.0314953		0.00878873	-0.00447753	0.0314953		0.0127192	0.0305353	0.0314953
0.0833638	0.000843772	0.000195601	0.0318121		0.00766831	0.01092	0.0318121		0.00712832	-0.00455798	0.0318121		0.0429858	0.0303061	0.0318121
0.0834249	0.00704345	-0.00142999	0.031761		0.0104526	0.0108051	0.031761		-0.0167434	-0.00414975	0.031761		0.0553817	0.0286236	0.031761
0.0834859	0.00491817	-0.00257844	0.0315095		0.00373172	0.0104659	0.0315095		-0.0314561	-0.005262	0.0315095		0.0486406	0.02724	0.0315095
0.0835469	-0.000566766	-0.0022244	0.0316958		0.0268597	0.0101924	0.0316958		-0.0257637	-0.00702569	0.0316958		0.0379902	0.0257711	0.0316958
0.083608	-0.0121015	-0.00155563	0.0315664		0.0201297	0.0107234	0.0315664		0.00484648	-0.0070833	0.0315664		0.00917185	0.0253703	0.0315664
0.083669	0.012047	-0.0015471	0.0317902		0.030731	0.011403	0.0317902		0.00836228	-0.00681662	0.0317902		0.0275355	0.0252514	0.0317902
0.08373	0.0135677	-0.00205467	0.0317392		0.0503256	0.0119264	0.0317392		-0.0131055	-0.00689804	0.0317392		0.0281624	0.0257899	0.0317392
0.083791	0.00956432	-0.00118095	0.0312431		0.0162044	0.0112358	0.0312431		-0.0067104	-0.0078648	0.0312431		0.0285634	0.0248826	0.0312431
0.0838521	-0.0149957	-0.00193952	0.0318048		0.0227601	0.0104186	0.0318048		0.00911189	-0.00804328	0.0318048		0.0370485	0.0225377	0.0318048
0.0839131	-0.00650323	-0.00377612	0.0315095		0.0177266	0.00984296	0.0315095		-0.00117106	-0.00864937	0.0315095		0.0281135	0.0210018	0.0315095
0.0839741	0.00981827	-0.00456648	0.031856		-0.00458364	0.00981716	0.031856		-0.0138253	-0.00974321	0.031856		0.00832356	0.0184456	0.031856
0.0840352	0.0257722	-0.00512239	0.0314246		0.0131697	0.00986119	0.0314246		-0.00434539	-0.0100675	0.0314246		-0.0206582	0.015628	0.0314246
0.0840962	0.00662417	-0.00473715	0.031474		0.00868512	0.00952191	0.031474		0.00372028	-0.00981789	0.031474		-0.0111421	0.014459	0.031474
0.0841572	-0.0223408	-0.00398646	0.0316813		2.23882e-05	0.00967867	0.0316813		-0.0105714	-0.010529	0.0316813		0.0226476	0.0135154	0.0316813
0.0842182	-0.0252094	-0.00371642	0.0314953		-0.0350228	0.0103668	0.0314953		-0.023517	-0.0111591	0.0314953		0.00672528	0.0123034	0.0314953
0.0842793	-0.0266857	-0.00323321	0.0314599		-0.0142327	0.0111254	0.0314599		-0.0190336	-0.0120114	0.0314599		0.012669	0.00981587	0.0314599
0.0843403	-0.0181938	-0.00231945	0.0315807		0.0032678	0.0123936	0.0315807		-0.00802016	-0.0121405	0.0315807		0.0234131	0.00743505	0.0315807
0.0844013	-0.0180025	-0.00223079	0.0314528		0.016747	0.0129963	0.0314528		-0.00243616	-0.0121707	0.0314528		-0.00140015	0.00548761	0.0314528
0.0844623	-0.0136601	-0.00304147	0.0316165		0.0296085	0.0135802	0.0316165		-0.0234811	-0.0128882	0.0316165		-0.0037456	0.00433088	0.0316165
0.0845234	0.00358502	-0.00417823	0.0313265		0.0129979	0.0152489	0.0313265		-0.0293522	-0.0126424	0.0313265		0.00571276	0.00247581	0.0313265
0.0845844	0.0133243	-0.00507505	0.0315522		-0.00079485	0.0166177	0.0315522		-0.0235626	-0.011017	0.0315522		0.0307475	0.00183268	0.0315522
0.0846454	0.0221459	-0.00595729	0.031467		0.0142115	0.0181167	0.031467		-0.0203017	-0.0111519	0.031467		0.0247128	0.00134732	0.031467
0.0847065	-0.00208393	-0.00587243	0.0314882		0.0238514	0.0198774	0.0314882		-0.0057092	-0.0120748	0.0314882		0.00481069	0.00211579	0.0314882
0.0847675	-0.0079757	-0.00618948	0.0315664		0.0289376	0.0220554	0.0315664		-0.0140523	-0.0126689	0.0315664		0.00146544	0.00324225	0.0315664
0.0848285	0.0116435	-0.00614196	0.0311879		0.0144758	0.0229396	0.0311879		-0.0103078	-0.0129129	0.0311879		-0.00388974	0.00290674	0.0311879
0.0848895	-0.0047589	-0.00540572	0.0314882		0.017204	0.0233341	0.0314882		0.00275667	-0.0141222	0.0314882		-0.0294449	0.00229844	0.0314882
0.0849506	-0.0426611	-0.00461348	0.0314105		0.0336703	0.0248139	0.0314105		-0.000339406	-0.014507	0.0314105		-0.0293279	0.00177276	0.0314105
0.0850116	-0.0176396	-0.00337018	0.0314811		0.0359475	0.0248483	0.0314811		-0.0239145	-0.0154061	0.0314811		0.00370631	0.00210558	0.0314811
0.0850726	0.00928209	-0.00303984	0.0313404		0.0375695	0.0255613	0.0313404		-0.0242642	-0.0159457	0.0313404		-0.0147647	0.00288527	0.0313404
0.0851337	0.00266382	-0.00320815	0.0314317		0.0201451	0.0266822	0.0314317		-0.00860441	-0.0155735	0.0314317		-0.00240896	0.00352838	0.0314317
0.0851947	0.00626076	-0.00312243	0.0314387		0.0283096	0.0271194	0.0314387		-0.0253371	-0.0165106	0.0314387		0.0291251	0.00344638	0.0314387
0.0852557	0.00377107	-0.00314218	0.0312847		0.0474622	0.0277405	0.0312847		-0.0206541	-0.0170826	0.0312847		0.0225996	0.00263599	0.0312847
0.0853167	0.00118701	-0.00370082	0.03125		0.0653407	0.0277216	0.03125		0.00663837	-0.0162117	0.03125		0.00768899	0.00212516	0.03125
0.0853778	-0.00289813	-0.00441608	0.0312847		0.0511132	0.0280615	0.0312847		-0.0110747	-0.0154096	0.0312847		-0.00411925	0.00361372	0.0312847
0.0854388	-0.00571271	-0.00476493	0.0314246		0.0252192	0.0262325	0.0314246		-0.00200903	-0.0143996	0.0314246		0.00880215	0.00490621	0.0314246
0.0854998	-0.0191984	-0.00596503	0.0312986		0.0160143	0.0242377	0.0312986		-0.0115779	-0.01394	0.0312986		0.0197736	0.00652863	0.0312986
0.0855608	-0.0235335	-0.00713433	0.0311947		0.0274037	0.0230673	0.0311947		-0.0240612	-0.0137312	0.0311947		0.012374	0.00815779	0.0311947
0.0856219	-0.0176922	-0.00823513	0.0312847		0.0320191	0.0230587	0.0312847		-0.00189948	-0.0125732	0.0312847		0.00636217	0.0077413	0.0312847
0.0856829	-0.00357005	-0.0099685	0.0312847		0.0139976	0.0230705	0.0312847		-0.00755193	-0.0120871	0.0312847		0.00656244	0.00696406	0.0312847
0.0857439	0.00609707	-0.0110691	0.0313474		0.00925814	0.0222113	0.0313474		-0.043848	-0.012648	0.0313474		0.00822861	0.0073199	0.0313474
0.085805	0.0177643	-0.0107468	0.0311604		0.00238515	0.0201448	0.0311604		-0.0262347	-0.0126508	0.0311604		0.0278783	0.00891133	0.0311604
0.085866	-0.00446536	-0.00954836	0.0313404		-0.0217477	0.0183714	0.0313404		-0.0272579	-0.01336	0.0313404		0.000127732	0.0112449	0.0313404
0.085927	0.00250933	-0.00980203	0.0313056		-0.0205533	0.0168174	0.0313056		-0.0396395	-0.0135399	0.0313056		-0.0155199	0.0122322	0.0313056
0.085988	-0.0206437	-0.0100877	0.0310919		0.000545316	0.0157787	0.0310919		-0.0221914	-0.0140271	0.0310919		-0.00766061	0.0142613	0.0310919
0.0860491	-0.0172918	-0.00894262	0.0313404		0.0247388	0.0135975	0.0313404		0.0136552	-0.0138611	0.0313404		0.0200984	0.0156425	0.0313404
0.0861101	-0.0159652	-0.008744	0.0309969		0.0241973	0.0117336	0.0309969		-0.0243439	-0.0132167	0.0309969		0.0280196	0.0163248	0.0309969
0.0861711	-0.0322009	-0.0104965	0.0313334		0.0351213	0.0104619	0.0313334		-0.00392715	-0.0133618	0.0313334		0.0151789	0.0156339	0.0313334
0.0862321	-0.0399211	-0.0127256	0.0313265		0.0286642	0.00988779	0.0313265		0.0106152	-0.013438	0.0313265		0.0215364	0.0164486	0.0313265
0.0862932	-0.026256	-0.0139941	0.0309699		0.0151771	0.00977969	0.0309699		-0.0160789	-0.0132565	0.0309699		0.0272292	0.0170363	0.0309699
0.0863542	-0.0179739	-0.0147136	0.0311124		0.00629852	0.00897779	0.0311124		0.00932653	-0.0127201	0.0311124		0.0353797	0.0181573	0.0311124
0.0864152	0.00809987	-0.0153718	0.0310511		0.014221	0.0089208	0.0310511		0.0171558	-0.0125832	0.0310511		0.0279302	0.0208481	0.0310511
0.0864763	0.0141986	-0.0148179	0.0312016		0.0252999	0.00960095	0.0312016		-0.00401806	-0.012425	0.0312016		0.0284149	0.02362	0.0312016
0.0865373	-0.00764759	-0.0141314	0.0312708		0.00308054	0.0117539	0.0312708		-0.0130495	-0.011183	0.0312708		0.0122807	0.0254568	0.0312708
0.0865983	-0.0263422	-0.0134996	0.0309766		0.012512	0.0137402	0.0309766		-0.0353261	-0.0108302	0.0309766		0.00221488	0.0271638	0.0309766
0.0866593	-0.0134768	-0.0131528	0.0312431		0.0266006	0.0151677	0.0312431		-0.0227548	-0.0109628	0.0312431		-0.00270014	0.0290886	0.0312431
0.0867204	-0.010707	-0.0130201	0.0309027		0.0167195	0.0152383	0.0309027		-0.00556308	-0.0115408	0.0309027		0.00869311	0.031005	0.0309027
0.0867814	-0.0165994	-0.0130973	0.0312362		-0.00632878	0.0171229	0.0312362		-0.0227019	-0.0120481	0.0312362		0.0415938	0.0329347	0.0312362
0.0868424	0.00194379	-0.0129859	0.0309295		0.00116766	0.0190947	0.0309295		-0.0293412	-0.0106136	0.0309295		0.0553717	0.0338722	0.0309295
0.0869035	0.0061658	-0.0129579	0.0311056		0.00335126	0.0205944	0.0311056		-0.013278	-0.0104914	0.0311056		0.0426348	0.0348678	0.0311056
0.0869645	-0.0164642	-0.0123013	0.0311398		0.0150537	0.0221064	0.0311398		-0.0269235	-0.0122198	0.0311398		0.045486	0.0360447	0.0311398
0.0870255	-0.0274214	-0.0115738	0.0310647		0.0187056	0.0235833	0.0310647		-0.00864266	-0.0124976	0.0310647		0.030724	0.0375382	0.0310647
0.0870865	-0.0120423	-0.0115267	0.0311192		0.0230029	0.0223362	0.0311192		-0.00617277	-0.0128221	0.0311192		0.0536994	0.0372937	0.0311192
0.0871476	-0.0174498	-0.0108965	0.0307961		0.016743	0.021134	0.0307961		-0.00358003	-0.0145284	0.0307961		0.0275261	0.035678	0.0307961
0.0872086	-0.0363581	-0.0109137	0.0311124		0.0341391	0.0202118	0.0311124		-0.0156398	-0.0159741	0.0311124		0.0397576	0.034142	0.0311124
0.0872696	-0.0305124	-0.0102826	0.0308893		0.0310944	0.0195378	0.0308893		-0.0128336	-0.0152555	0.0308893		0.0287427	0.0339654	0.0308893
0.0873306	-0.0254156	-0.00988428	0.0311056		0.0373729	0.0188864	0.0311056		0.0115115	-0.0167957	0.0311056		0.0593022	0.0339232	0.0311056
0.0873917	0.00749757	-0.0093052	0.0309631		0.02879	0.018487	0.0309631		-0.00999845	-0.0177284	0.0309631		0.0548217	0.0330579	0.0309631
0.0874527	0.0169008	-0.00922306	0.0308094		0.0244772	0.0183416	0.0308094		-0.0204821	-0.0169108	0.0308094		0.0426548	0.0320696	0.0308094
0.0875137	0.00564998	-0.00887952	0.0310375		0.029294	0.0179723	0.0310375		-0.0163738	-0.0171201	0.0310375		0.0379924	0.0312295	0.0310375
0.0875748	0.0167691	-0.00846658	0.0309969		0.0207614	0.0183324	0.0309969		-0.0258999	-0.0162298	0.0309969		0.0290808	0.0309172	0.0309969
0.0876358	-0.00990255	-0.0080098	0.0308693		0.0266699	0.0182952	0.0308693		-0.0278808	-0.0146429	0.0308693		0.0216685	0.0302106	0.0308693
0.0876968	-0.0130651	-0.00702674	0.0312154		0.0167983	0.0180518	0.0312154		-0.0311917	-0.0131983	0.0312154		0.0294428	0.0299566	0.0312154
0.0877578	-0.0140931	-0.00642604	0.0306775		0.0170372	0.017498	0.0306775		-0.0266792	-0.012094	0.0306775		0.0149663	0.0291088	0.0306775
0.0878189	-0.00798564	-0.00738315	0.0309631		0.0102228	0.01717	0.0309631		-0.00312928	-0.0122121	0.0309631		0.0141818	0.0270116	0.0309631
0.0878799	-0.0167774	-0.00707151	0.0307829		0.0392636	0.0175093	0.0307829		0.00471	-0.0123177	0.0307829		0.0210479	0.0238219	0.0307829
0.0879409	-0.0204181	-0.00688803	0.0308493		0.00649837	0.0184253	0.0308493		-0.00725024	-0.0118511	0.0308493		0.00872732	0.0215134	0.0308493
0.088002	-0.0250895	-0.00747736	0.0309834		0.0101577	0.0184599	0.0309834		-0.0372391	-0.0121346	0.0309834		0.0222544	0.0207768	0.0309834
0.088063	-0.0105455	-0.00809978	0.0308693		0.00386715	0.0176543	0.0308693		-0.0085863	-0.0128864	0.0308693		0.014673	0.0200685	0.0308693
0.088124	-0.014344	-0.00852221	0.0309564		-0.00656307	0.0149194	0.0309564		0.00313716	-0.0133247	0.0309564		0.00305548	0.0190234	0.0309564
0.088185	0.0029772	-0.00952428	0.0306383		-0.0225498	0.0125165	0.0306383		-0.021097	-0.0142884	0.0306383		0.00784727	0.0192212	0.0306383
0.0882461	0.00743741	-0.0112489	0.0307235		0.0124496	0.0112693	0.0307235		-0.0271038	-0.0146317	0.0307235		0.019653	0.018947	0.0307235
0.0883071	0.0068556	-0.0127755	0.030836		0.000872374	0.0103361	0.030836		-0.0103217	-0.0136588	0.030836		0.0312839	0.0194593	0.030836
0.0883681	0.00556899	-0.0144082	0.0309161		0.0047026	0.00947884	0.0309161		-0.00275711	-0.0129453	0.0309161		0.0284635	0.0192535	0.0309161
0.0884291	-0.00736676	-0.0160687	0.0307763		0.0207111	0.00919724	0.0307763		-0.0207519	-0.0131932	0.0307763		0.0144083	0.0191251	0.0307763
0.0884902	0.000207974	-0.0184304	0.0308227		0.0232557	0.00854291	0.0308227		0.00250666	-0.0131131	0.0308227		0.0150747	0.0177487	0.0308227
0.0885512	-0.0247983	-0.0201287	0.0306253		0.0344297	0.00887086	0.0306253		0.0116889	-0.0121354	0.0306253		0.0199695	0.0181976	0.0306253
0.0886122	-0.0309167	-0.0204728	0.0309564		0.0295542	0.00907673	0.0309564		-0.012127	-0.0118754	0.0309564		0.0265481	0.0199626	0.0309564
0.0886733	-0.0360305	-0.0212215	0.0306188		0.0264114	0.00946261	0.0306188		-0.00939438	-0.0108471	0.0306188		0.0279489	0.0208484	0.0306188
0.0887343	-0.0397677	-0.022418	0.0308227		-0.00403834	0.00953803	0.0308227		-0.00939221	-0.010137	0.0308227		0.0233591	0.0211214	0.0308227
0.0887953	-0.0180889	-0.0225653	0.0307301		0.0092309	0.00965776	0.0307301		-0.0124598	-0.0114351	0.0307301		0.0271214	0.0211101	0.0307301
0.0888563	-0.0221448	-0.0232744	0.0307367		0.0272057	0.00985751	0.0307367		-0.0263397	-0.0132404	0.0307367		0.0150003	0.0210089	0.0307367
0.0889174	-0.0342777	-0.0235063	0.0306906		0.0136953	0.0101207	0.0306906		-0.0285857	-0.0149972	0.0306906		0.00917492	0.0214263	0.0306906
0.0889784	-0.0170789	-0.0232705	0.0306253		0.0146056	0.0109314	0.0306253		-0.0249082	-0.0160005	0.0306253		0.0242194	0.0210581	0.0306253
0.0890394	-0.0433542	-0.0231407	0.0307169		0.0114562	0.0121393	0.0307169		-0.0183483	-0.0162148	0.0307169		0.042411	0.0217169	0.0307169
0.0891005	-0.0447949	-0.0233461	0.0307763		-0.0165641	0.0140751	0.0307763		-0.0168509	-0.0162516	0.0307763		0.026447	0.0229066	0.0307763
0.0891615	-0.037444	-0.0234986	0.0307301		-0.0290298	0.0144544	0.0307301		-0.0149392	-0.0165295	0.0307301		0.0162347	0.0231223	0.0307301
0.0892225	-0.019667	-0.0232817	0.0304829		-0.013287	0.0158062	0.0304829		-0.0123725	-0.0174658	0.0304829		0.034026	0.023973	0.0304829
0.0892835	-0.0163472	-0.0223925	0.0307498		0.0348626	0.0169863	0.0307498		-0.0050596	-0.0168118	0.0307498		0.0379189	0.0242731	0.0307498
0.0893446	-0.0221097	-0.022603	0.0304958		0.0426191	0.0174721	0.0304958		-0.00458458	-0.0151767	0.0304958		0.0126701	0.0239299	0.0304958
0.0894056	-0.0167766	-0.0222941	0.0308094		0.0208628	0.0172458	0.0308094		-0.000956461	-0.0145537	0.0308094		0.00935923	0.0231593	0.0308094
0.0894666	-0.00646677	-0.0216092	0.0305798		0.019528	0.0175735	0.0305798		-0.0320798	-0.0146159	0.0305798		0.0126075	0.0228688	0.0305798
0.0895276	-0.00658046	-0.0203732	0.0305345		0.0125187	0.0178888	0.0305345		-0.024381	-0.01494	0.0305345		0.00515449	0.0225317	0.0305345
0.0895887	-0.0282483	-0.0188945	0.0307564		0.017469	0.0185513	0.0307564		-0.0115142	-0.0144693	0.0307564		0.0142946	0.0222368	0.0307564
0.0896497	-0.00997822	-0.0173955	0.0305862		0.0308707	0.0202068	0.0305862		-0.0174403	-0.0143174	0.0305862		0.0392643	0.0214244	0.0305862
0.0897107	-0.02633	-0.0153226	0.0305798		0.0192379	0.0218199	0.0305798		-0.0132262	-0.0129463	0.0305798		0.030903	0.0201304	0.0305798
0.0897718	-0.0304587	-0.0136092	0.0304317		0.0197982	0.02353	0.0304317		-0.0117305	-0.0110876	0.0304317		-0.000748092	0.0189853	0.0304317
0.0898328	-0.00390136	-0.0118507	0.0305087		0.0147201	0.025102	0.0305087		-0.0458164	-0.0104632	0.0305087		0.0129183	0.018231	0.0305087
0.0898938	0.00807385	-0.0105958	0.0307763		0.0333645	0.0285469	0.0307763		-0.041534	-0.00967279	0.0307763		0.029289	0.0177695	0.0307763
0.0899548	0.00482062	-0.00975167	0.0302668		0.0310538	0.0296843	0.0302668		-0.00200467	-0.00868063	0.0302668		0.0339954	0.0177867	0.0302668
0.0900159	0.00288972	-0.00917819	0.0307961		0.0430261	0.0299235	0.0307961		0.0112643	-0.00866814	0.0307961		0.0335764	0.017902	0.0307961
0.0900769	-0.00797516	-0.00957355	0.0303806		0.0400786	0.0310355	0.0303806		0.00907432	-0.00880385	0.0303806		0.0323046	0.0182411	0.0303806
0.0901379	-0.0199832	-0.0098172	0.0305668		0.0317664	0.0311332	0.0305668		-0.00609607	-0.00804159	0.0305668		0.0427447	0.0187063	0.0305668
0.090199	-0.00951072	-0.00826131	0.0305992		0.0161966	0.0303431	0.0305992		-0.00113114	-0.00806133	0.0305992		0.0156116	0.0194331	0.0305992
0.09026	-0.0066308	-0.00822943	0.0302794		0.0305511	0.0308081	0.0302794		0.00994552	-0.00837477	0.0302794		0.00486919	0.0214259	0.0302794
0.090321	-0.0104707	-0.00830376	0.0305798		0.0454792	0.0297545	0.0305798		0.013284	-0.0084609	0.0305798		0.0129878	0.0229239	0.0305798
0.090382	-0.0273538	-0.00822514	0.0304444		0.0268029	0.0282146	0.0304444		0.00283977	-0.00898702	0.0304444		0.00558381	0.0233006	0.0304444
0.0904431	-0.03464	-0.00822952	0.0304958		0.0244995	0.0270133	0.0304958		-0.0108251	-0.00866479	0.0304958		0.00804284	0.0251693	0.0304958
0.0905041	-0.0106845	-0.00863373	0.0304508		0.0294894	0.0273283	0.0304508		-0.0239089	-0.00842254	0.0304508		0.00662577	0.0266888	0.0304508
0.0905651	-0.00151955	-0.00949235	0.0303172		0.0256947	0.0267186	0.0303172		-0.0244561	-0.00858657	0.0303172		0.0161638	0.0270305	0.0303172
0.0906261	0.00308749	-0.0109732	0.0305215		0.0438017	0.0251084	0.0305215		-0.0183183	-0.00862276	0.0305215		0.0119643	0.0268404	0.0305215
0.0906872	-0.00128911	-0.0112868	0.0305215		0.0335472	0.0237207	0.0305215		0.00464888	-0.0100008	0.0305215		0.0254764	0.0264207	0.0305215
0.0907482	0.0012232	-0.0119411	0.0302983		0.0256805	0.0218047	0.0302983		-0.00417222	-0.0121727	0.0302983		0.0251318	0.0258716	0.0302983
0.0908092	-0.00431021	-0.01367	0.0303552		0.0129384	0.0204971	0.0303552		-0.0134156	-0.0129289	0.0303552		0.0259551	0.0253816	0.0303552
0.0908703	-0.00517753	-0.015228	0.0303426		0.0145197	0.0198633	0.0303426		-0.0229476	-0.0135842	0.0303426		0.0406968	0.0257803	0.0303426
0.0909313	-0.0184782	-0.0169993	0.0305668		0.0244746	0.0181692	0.0305668		-0.0246137	-0.0142203	0.0305668		0.0463673	0.0263313	0.0305668
0.0909923	-0.0306551	-0.0183327	0.0302542		0.0269722	0.0172269	0.0302542		-0.0152095	-0.0146461	0.0302542		0.0497479	0.0259101	0.0302542
0.0910533	-0.0306462	-0.018345	0.030292		-0.0284902	0.0157605	0.030292		-0.0171179	-0.0165824	0.030292		0.0519022	0.0266103	0.030292
0.0911144	-0.0331824	-0.0177931	0.0304829		-0.0118086	0.0148958	0.0304829		-0.0232599	-0.0190489	0.0304829		0.0414892	0.0280806	0.0304829
0.0911754	-0.0089438	-0.0171052	0.0303236		0.0157505	0.0139511	0.0303236		2.40939e-05	-0.0200867	0.0303236		0.0484807	0.0297172	0.0303236
0.0912364	0.0160053	-0.0163912	0.0304061		0.00880584	0.0134466	0.0304061		-0.00955878	-0.0208357	0.0304061		0.0340383	0.0304244	0.0304061
0.0912974	0.00287626	-0.0159872	0.0301667		0.0205453	0.0128527	0.0301667		-0.0422014	-0.0216042	0.0301667		0.0225706	0.0309644	0.0301667
0.0913585	-0.0290809	-0.0157445	0.0303109		0.0465578	0.0119168	0.0303109		-0.0274511	-0.022406	0.0303109		0.0288056	0.0321579	0.0303109
0.0914195	-0.0229688	-0.0148603	0.0303172		0.0112725	0.0107916	0.0303172		-0.0180002	-0.0226315	0.0303172		0.0155255	0.0329465	0.0303172
0.0914805	-0.0329425	-0.0138664	0.0303679		0.014715	0.00998097	0.0303679		-0.0258387	-0.0217409	0.0303679		0.0120754	0.0331577	0.0303679
0.0915416	-0.0427448	-0.0120073	0.0302166		3.24675e-05	0.00948554	0.0302166		-0.0151038	-0.0210055	0.0302166		0.0291405	0.0344689	0.0302166
0.0916026	-0.0327192	-0.0109994	0.0301356		-0.0109903	0.00873951	0.0301356		-0.0379663	-0.020787	0.0301356		0.00684015	0.0355691	0.0301356
0.0916636	-0.0236666	-0.0114655	0.0303426		-0.0136444	0.00828842	0.0303426		-0.0327622	-0.0206702	0.0303426		0.020178	0.0358107	0.0303426
0.0917246	-0.0210059	-0.0112894	0.0303426		0.0178064	0.00839378	0.0303426		-0.0226549	-0.0209267	0.0303426		0.0256898	0.0359644	0.0303426
0.0917857	4.40009e-05	-0.0110829	0.0301854		0.0252072	0.00761885	0.0301854		-0.0209175	-0.0216071	0.0301854		0.0344611	0.0359547	0.0301854
0.0918467	-0.0179928	-0.011777	0.0301916		0.018522	0.00665244	0.0301916		-0.0187167	-0.0218974	0.0301916		0.0439823	0.0360933	0.0301916
0.0919077	-0.00693603	-0.0118687	0.0302417		0.0243991	0.00661395	0.0302417		0.00877775	-0.0212457	0.0302417		0.0399743	0.0369216	0.0302417
0.0919688	0.00119443	-0.0109629	0.0303616		0.0115706	0.00823324	0.0303616		-0.0126677	-0.0210025	0.0303616		0.0479528	0.0375273	0.0303616
0.0920298	0.0196684	-0.0097037	0.030117		0.0055126	0.00833759	0.030117		-0.0219715	-0.0203835	0.030117		0.0563401	0.0376491	0.030117
0.0920908	0.015073	-0.00853629	0.0302417		0.0209704	0.00841522	0.0302417		-0.0201354	-0.0194349	0.0302417		0.0529515	0.0380892	0.0302417
0.0921518	0.00024679	-0.00808929	0.0300923		-0.000376101	0.0104051	0.0300923		-0.0256004	-0.0181076	0.0300923		0.0489809	0.038912	0.0300923
0.0922129	-0.00707982	-0.00890542	0.0301605		0.00299154	0.0131189	0.0301605		-0.0270611	-0.015739	0.0301605		0.0304259	0.0401071	0.0301605
0.0922739	-0.00516076	-0.0105844	0.030292		0.0033613	0.012443	0.030292		-0.0186388	-0.0135832	0.030292		0.0240799	0.0418576	0.030292
0.0923349	-0.00598567	-0.012221	0.0299086		0.00284791	0.011576	0.0299086		-0.0192797	-0.0127419	0.0299086		0.023538	0.0430002	0.0299086
0.0923959	-0.00287476	-0.0124511	0.0302605		0.00498875	0.0111075	0.0302605		-0.00846696	-0.0118316	0.0302605		0.0501984	0.0433853	0.0302605
0.092457	-0.000937092	-0.0122261	0.0300307		0.00822977	0.0106907	0.0300307		-0.00116471	-0.0111202	0.0300307		0.0606177	0.0436755	0.0300307
0.092518	-0.00759272	-0.0121024	0.0302668		0.0125767	0.0114561	0.0302668		-0.00858443	-0.0115384	0.0302668		0.0641294	0.0445701	0.0302668
0.092579	-0.01461	-0.0129963	0.0300307		0.00215035	0.0129947	0.0300307		-0.0146018	-0.0118282	0.0300307		0.0541711	0.0453658	0.0300307
0.0926401	-0.0146098	-0.0138075	0.030148		0.00808554	0.0133859	0.030148		-0.028806	-0.011022	0.030148		0.0590733	0.0445963	0.030148
0.0927011	-0.0447015	-0.0151422	0.0301294		0.0210228	0.0144054	0.0301294		-0.0157054	-0.0099603	0.0301294		0.0361626	0.0437623	0.0301294
0.0927621	-0.0502541	-0.0159038	0.0300061		0.0157967	0.0138018	0.0300061		-0.00446381	-0.00791424	0.0300061		0.027324	0.0438683	0.0300061
0.0928231	-0.0311852	-0.0161838	0.0300737		0.00875014	0.0126762	0.0300737		-0.00933586	-0.00766347	0.0300737		0.0453367	0.0437319	0.0300737
0.0928842	-0.0309876	-0.0177415	0.0300184		0.000887295	0.0111088	0.0300184		-0.010867	-0.00848802	0.0300184		0.0409467	0.0435522	0.0300184
0.0929452	-0.0244198	-0.0200748	0.0300923		0.0237995	0.0117062	0.0300923		0.000837459	-0.00952486	0.0300923		0.0507399	0.0429574	0.0300923
0.0930062	0.00877112	-0.0216947	0.0301979		0.0602562	0.0134101	0.0301979		-3.86553e-05	-0.0101955	0.0301979		0.0386843	0.0427232	0.0301979
0.0930673	-0.0031719	-0.0231317	0.0298844		0.0426287	0.0144773	0.0298844		0.00577054	-0.0101592	0.0298844		0.0283346	0.0428828	0.0298844
0.0931283	-0.022661	-0.0241425	0.0300429		-0.00182331	0.015897	0.0300429		0.0188817	-0.00832999	0.0300429		0.0279675	0.0424253	0.0300429
0.0931893	-0.0380916	-0.0239212	0.0299329		0.0264637	0.0168594	0.0299329		0.00913329	-0.00750518	0.0299329		0.0365981	0.0426149	0.0299329
0.0932503	-0.0399361	-0.0232422	0.0301356		0.0335483	0.0167409	0.0301356		-0.00552146	-0.0079128	0.0301356		0.0420766	0.0423994	0.0301356
0.0933114	-0.0395136	-0.0230586	0.0299329		-0.00370596	0.0176035	0.0299329		-0.0188022	-0.00845185	0.0299329		0.039817	0.0411379	0.0299329
0.0933724	-0.0250223	-0.0235983	0.0299329		-0.02298	0.0177682	0.0299329		-0.0418577	-0.00893789	0.0299329		0.036008	0.0394371	0.0299329
0.0934334	-0.00603699	-0.0247054	0.0300368		0.000458941	0.0183556	0.0300368		-0.0459973	-0.00997067	0.0300368		0.0252673	0.0375941	0.0300368
0.0934944	-0.0119541	-0.0248916	0.0299816		0.0126414	0.0190935	0.0299816		-0.0243287	-0.0113623	0.0299816		0.0306139	0.0364605	0.0299816
0.0935555	-0.0264444	-0.0249565	0.0299086		0.0295126	0.0195581	0.0299086		-0.00101661	-0.0124949	0.0299086		0.061572	0.0340244	0.0299086
0.0936165	-0.00872905	-0.0250081	0.0299694		0.0248476	0.0194158	0.0299694		0.00139285	-0.0130871	0.0299694		0.0561139	0.0331936	0.0299694
0.0936775	-0.0108985	-0.0247913	0.0299755		0.00722315	0.0192992	0.0299755		-0.000716368	-0.012966	0.0299755		0.0276381	0.0328445	0.0299755
0.0937386	-0.0145513	-0.0236969	0.0300184		0.0186372	0.019594	0.0300184		0.0103983	-0.012895	0.0300184		0.0310998	0.0320119	0.0300184
0.0937996	-0.0122133	-0.0227771	0.0299086		0.0190539	0.0203029	0.0299086		-0.00698893	-0.0133419	0.0299086		0.0555561	0.0312295	0.0299086
0.0938606	-0.0104076	-0.0210944	0.0298541		0.00663541	0.0211073	0.0298541		-0.0243233	-0.0141338	0.0298541		0.0509554	0.03078	0.0298541
0.0939216	-0.0435834	-0.0202613	0.029824		0.0349373	0.0221039	0.029824		-0.0466259	-0.0147458	0.029824		0.0401907	0.0295252	0.029824
0.0939827	-0.0609833	-0.0206685	0.0299329		0.0388362	0.0216121	0.0299329		-0.0329668	-0.0146198	0.0299329		0.0152263	0.0274344	0.0299329
0.0940437	-0.029285	-0.021151	0.0300553		0.0483424	0.0204696	0.0300553		-0.00711224	-0.0142907	0.0300553		0.0164738	0.0258355	0.0300553
0.0941047	-0.0087026	-0.0215821	0.0296275		0.0258309	0.0191855	0.0296275		0.00823462	-0.013717	0.0296275		0.0229402	0.0244885	0.0296275
0.0941658	-0.00181434	-0.0213264	0.0300184		0.00605844	0.0195572	0.0300184		0.00261892	-0.0135009	0.0300184		0.0141973	0.0239202	0.0300184
0.0942268	-0.021539	-0.0201987	0.0297045		0.0163657	0.0213698	0.0297045		-0.0139748	-0.0139984	0.0297045		0.00575758	0.0225089	0.0297045
0.0942878	-0.0218651	-0.0195525	0.0299147		0.0147101	0.0219847	0.0299147		-0.03431	-0.0137099	0.0299147		0.0106463	0.0207567	0.0299147
0.0943488	-0.0464661	-0.0192305	0.0298481		0.0142357	0.0213004	0.0298481		-0.0323426	-0.0123471	0.0298481		-0.00570055	0.0190249	0.0298481
0.0944099	-0.0388731	-0.0180196	0.0296926		0.03704	0.0229914	0.0296926		-0.0133329	-0.0114123	0.0296926		0.00799287	0.0182772	0.0296926
0.0944709	-0.0243695	-0.0171982	0.0299511		0.0310374	0.0249345	0.0299511		-0.00981092	-0.0114554	0.0299511		0.0326307	0.0178896	0.0299511
0.0945319	-0.0128525	-0.0168154	0.0298602		0.0297824	0.0246158	0.0298602		-0.019776	-0.0113817	0.0298602		0.0450752	0.0172343	0.0298602
0.0945929	0.00297189	-0.0169637	0.0297163		0.0202321	0.023322	0.0297163		-0.01141	-0.0127245	0.0297163		0.0324118	0.0171045	0.0297163
0.094654	-0.0109818	-0.0164624	0.0297163		0.0127916	0.0227291	0.0297163		0.00595538	-0.0149084	0.0297163		0.00114168	0.0167209	0.0297163
0.094715	-0.00824726	-0.0155565	0.0296866		0.0145471	0.022469	0.0296866		0.00048957	-0.0166773	0.0296866		0.02628	0.0157352	0.0296866
0.094776	0.00337175	-0.0138895	0.0299329		0.0298057	0.0228841	0.0299329		-0.000584205	-0.016389	0.0299329		0.00764584	0.0170606	0.0299329
0.0948371	0.0101377	-0.0118691	0.029788		0.0324688	0.0236139	0.029788		-0.00858686	-0.015412	0.029788		0.00427152	0.0189754	0.029788
0.0948981	-0.009864	-0.0100476	0.0297581		0.0265108	0.0223259	0.0297581		-0.013105	-0.0146401	0.0297581		0.0234598	0.0197651	0.0297581
0.0949591	-0.00694548	-0.00825042	0.0296452		0.000691616	0.021545	0.0296452		-0.00539081	-0.0124666	0.0296452		0.0166834	0.0208884	0.0296452
0.0950201	-0.024033	-0.00715772	0.0297641		-0.00513334	0.0202927	0.0297641		-0.0130205	-0.0103237	0.0297641		0.0164175	0.0235222	0.0297641
0.0950812	-0.0371335	-0.00677032	0.0298602		-0.00453544	0.0178015	0.0298602		-0.00752218	-0.0093293	0.0298602		0.015891	0.0259738	0.0298602
0.0951422	-0.0197009	-0.00731072	0.0295805		0.0266889	0.0163567	0.0295805		-0.0156293	-0.00953364	0.0295805		0.0279071	0.0276887	0.0295805
0.0952032	-0.00191897	-0.00760695	0.0297521		0.038205	0.0163134	0.0297521		-0.0276446	-0.00969283	0.0297521		0.0362412	0.0296729	0.0297521
0.0952642	-0.00193572	-0.00710312	0.0296334		0.0344546	0.0168449	0.0296334		-0.0412422	-0.0090191	0.0296334		0.0305704	0.0321743	0.0296334
0.0953253	-0.0129091	-0.00669314	0.0297461		0.0133651	0.0159348	0.0297461		-0.0238676	-0.00847313	0.0297461		0.0248445	0.0346415	0.0297461
0.0953863	0.00358438	-0.00624981	0.0295161		0.0168423	0.0134024	0.0295161		-0.00333033	-0.00716483	0.0295161		0.0404739	0.0368561	0.0295161
0.0954473	0.0164361	-0.00596153	0.0297045		0.0408689	0.011948	0.0297045		-0.0127499	-0.00708942	0.0297045		0.0444594	0.0380395	0.0297045
0.0955084	0.01484	-0.00594245	0.0297461		0.0351264	0.0108846	0.0297461		-0.0220422	-0.00770065	0.0297461		0.0485474	0.03952	0.0297461
0.0955694	-0.0241607	-0.00730677	0.0295981		-0.000634385	0.00984949	0.0295981		-0.0146783	-0.00853034	0.0295981		0.036514	0.0398093	0.0295981
0.0956304	-0.0238928	-0.00884967	0.0297283		-0.00272129	0.0103669	0.0297283		0.00229599	-0.00961837	0.0297283		0.0378799	0.0392899	0.0297283
0.0956914	-0.019941	-0.0106137	0.0295512		0.0143193	0.00968944	0.0295512		-0.010816	-0.0101305	0.0295512		0.0499083	0.0400897	0.0295512
0.0957525	0.00592491	-0.0117901	0.0296629		0.0103173	0.0093996	0.0296629		0.00099426	-0.0110321	0.0296629		0.0391507	0.0412082	0.0296629
0.0958135	0.0139894	-0.0124552	0.0295746		0.0045888	0.00914538	0.0295746		0.0162864	-0.0113743	0.0295746		0.038194	0.0420622	0.0295746
0.0958745	0.00473404	-0.0133032	0.0296452		0.000334647	0.00863484	0.0296452		0.0300761	-0.0102791	0.0296452		0.0647295	0.0415106	0.0296452
0.0959356	-0.0308529	-0.0140018	0.029604		-0.00549601	0.00774581	0.029604		0.0069311	-0.00882185	0.029604		0.0469393	0.0415021	0.029604
0.0959966	-0.0273257	-0.0143921	0.0295161		-0.0247321	0.00771128	0.0295161		-0.00278688	-0.00781278	0.0295161		0.0371241	0.0409643	0.0295161
0.0960576	-0.0266604	-0.0142532	0.0296689		0.00209059	0.00740447	0.0296689		0.0060402	-0.00744479	0.0296689		0.0441323	0.0403051	0.0296689
0.0961186	-0.0332771	-0.0146157	0.0295629		-0.00553775	0.00743203	0.0295629		-0.0137399	-0.00633265	0.0295629		0.0427017	0.0385337	0.0295629
0.0961797	-0.0147394	-0.0151155	0.0293485		0.00305954	0.00693192	0.0293485		-0.0301396	-0.00531369	0.0293485		0.0339883	0.0365042	0.0293485
0.0962407	0.00928582	-0.0154358	0.029657		0.020668	0.0056338	0.029657		-0.0229121	-0.00631332	0.029657		0.0427629	0.0348015	0.029657
0.0963017	0.00194352	-0.0169018	0.029458		0.0245637	0.00429802	0.029458		-0.0235984	-0.00656005	0.029458		0.061332	0.0343116	0.029458
0.0963627	-0.0322547	-0.0180502	0.02977		-0.00402528	0.00340458	0.02977		-0.0217048	-0.00660158	0.02977		0.0337252	0.0339331	0.02977
0.0964238	-0.0349783	-0.0176163	0.0294002		-0.00747013	0.00302557	0.0294002		-0.0229867	-0.0068666	0.0294002		0.016992	0.0335442	0.0294002
0.0964848	-0.0170337	-0.0157988	0.0294464		0.0100143	0.00299025	0.0294464		-0.00197305	-0.00816866	0.0294464		0.0187943	0.0320606	0.0294464
0.0965458	-0.00915391	-0.0144351	0.0296985		0.0351562	0.00292657	0.0296985		-0.0236169	-0.00955378	0.0296985		0.00988239	0.02943	0.0296985
0.0966069	-0.0256664	-0.0126591	0.0293085		0.0203614	0.0037947	0.0293085		-0.00796012	-0.00974924	0.0293085		0.0193135	0.0267198	0.0293085
0.0966679	-0.0242678	-0.0108419	0.0295629		0.00906736	0.00524289	0.0295629		-0.0136795	-0.00975039	0.0295629		0.00673022	0.0243872	0.0295629
0.0967289	-0.0209094	-0.0093896	0.0293199		0.00633819	0.00731809	0.0293199		-0.0123682	-0.0108886	0.0293199		0.00857149	0.0221474	0.0293199
0.0967899	-0.0182101	-0.0092018	0.029557		-0.0122525	0.00741365	0.029557		0.0128163	-0.0112403	0.029557		0.0334577	0.0195966	0.029557
0.096851	-0.00261311	-0.00810959	0.029458		0.0152403	0.00742443	0.029458		0.00582271	-0.0108406	0.029458		0.0203973	0.0178067	0.029458
0.096912	-0.00634008	-0.00688326	0.0294118		0.00854426	0.00854512	0.0294118		0.00872658	-0.0119659	0.0294118		0.0247747	0.0155731	0.0294118
0.096973	-5.43228e-05	-0.00501809	0.0294406		-0.000462797	0.0089812	0.0294406		0.00474021	-0.0119171	0.0294406		0.0191881	0.0137203	0.0294406
0.0970341	-0.00519168	-0.00312824	0.0293543		-0.00322099	0.00921526	0.0293543		-0.0125763	-0.0110838	0.0293543		0.0181989	0.0121255	0.0293543
0.0970951	-0.0042671	-0.00111005	0.0295746		0.00678186	0.00882828	0.0295746		-0.0272712	-0.00920153	0.0295746		0.0227228	0.0117828	0.0295746
0.0971561	0.00444518	-0.000619428	0.0294233		0.00129062	0.00882811	0.0294233		-0.0177817	-0.00788211	0.0294233		0.011152	0.0106371	0.0294233
0.0972171	0.00628011	-0.000540575	0.029212		0.0161687	0.00751813	0.029212		-0.0088164	-0.00710186	0.029212		-0.00166251	0.0101164	0.029212
0.0972782	0.00660393	-0.0006015	0.0294812		0.00731905	0.00715456	0.0294812		-0.0360789	-0.00664231	0.0294812		0.039376	0.00989668	0.0294812
0.0973392	0.0197725	-0.00147447	0.0293428		-0.00572867	0.00729467	0.0293428		-0.0316936	-0.00757932	0.0293428		0.0389515	0.0103877	0.0293428
0.0974002	0.00199789	-0.00210404	0.0294754		0.00379362	0.00695461	0.0294754		0.0138061	-0.00901901	0.0294754		0.0271876	0.0105236	0.0294754
0.0974612	0.0180248	-0.00118827	0.0293314		5.28166e-05	0.00751427	0.0293314		0.00489657	-0.00939145	0.0293314		-0.0148415	0.0112303	0.0293314
0.0975223	0.0302242	-0.000295825	0.0292971		0.0207034	0.00874445	0.0292971		-0.00657	-0.0106372	0.0292971		-0.0200322	0.0131522	0.0292971
0.0975833	0.0133502	-0.000424888	0.0294118		0.0290189	0.00946089	0.0294118		-0.0162613	-0.0123638	0.0294118		-0.0236657	0.0137126	0.0294118
0.0976443	-0.020613	-0.000663512	0.0292686		0.0285987	0.00897482	0.0292686		-0.010435	-0.0138315	0.0292686		-0.0110154	0.0143894	0.0292686
0.0977054	-0.0240016	-0.000429993	0.0293199		0.0156458	0.00921134	0.0293199		0.00444563	-0.0142327	0.0293199		0.00577872	0.0149967	0.0293199
0.0977664	-0.0215662	-0.000290306	0.0292971		-0.00398036	0.0104607	0.0292971		-0.0052526	-0.0153291	0.0292971		0.0221008	0.0148559	0.0292971
0.0978274	-0.00692935	-0.00117035	0.02936		0.00895932	0.0105382	0.02936		-0.0210031	-0.0156706	0.02936		0.0194592	0.014974	0.02936
0.0978884	0.00945198	-0.00241462	0.0293314		-0.00667397	0.0110745	0.0293314		-0.0044118	-0.0168778	0.0293314		0.026157	0.0153094	0.0293314
0.0979495	0.008526	-0.0038621	0.0292857		0.0104406	0.0114352	0.0292857		-0.0213731	-0.0182653	0.0292857		0.0274594	0.0165147	0.0292857
0.0980105	-0.0180385	-0.00476032	0.0292346		0.00935304	0.0107048	0.0292346		-0.0275801	-0.0189956	0.0292346		0.0113459	0.0181037	0.0292346
0.0980715	-0.0248191	-0.005496	0.0292516		-0.00349282	0.011373	0.0292516		-0.00167646	-0.0195594	0.0292516		0.0407566	0.0188125	0.0292516
0.0981326	-0.0189693	-0.00675349	0.0293543		0.0110908	0.0106937	0.0293543		-0.0198659	-0.0184943	0.0293543		0.0285751	0.0214497	0.0293543
0.0981936	-0.00828724	-0.00816546	0.0292516		0.012239	0.00994748	0.0292516		-0.0235764	-0.0170561	0.0292516		0.0261367	0.0243159	0.0292516
0.0982546	-0.0172426	-0.0094958	0.0291781		0.0262447	0.00933828	0.0291781		-0.0330645	-0.0163858	0.0291781		0.0289937	0.0263651	0.0291781
0.0983156	-0.0162078	-0.0103135	0.029263		0.0108353	0.00920074	0.029263		-0.0403714	-0.0163298	0.029263		0.0445417	0.0279619	0.029263
0.0983767	-0.00798296	-0.0110663	0.0291613		0.0218697	0.00876967	0.0291613		-0.0392253	-0.0156872	0.0291613		0.0274939	0.0299528	0.0291613
0.0984377	-0.00836149	-0.0115982	0.0293715		0.0225383	0.00870101	0.0293715		-0.0225363	-0.0151078	0.0293715		0.0340729	0.0315915	0.0293715
0.0984987	0.00156178	-0.0111935	0.0290163		-0.00047889	0.00872861	0.0290163		-0.00307284	-0.0160755	0.0290163		0.0217333	0.0343234	0.0290163
0.0985597	0.0131961	-0.00998768	0.0292857		0.0175643	0.0083432	0.0292857		-0.0059609	-0.0167373	0.0292857		0.0278247	0.0382348	0.0292857
0.0986208	0.00178802	-0.0101696	0.0293085		0.0139795	0.0081484	0.0293085		-0.0308016	-0.0160865	0.0293085		0.028434	0.041634	0.0293085
0.0986818	8.48272e-05	-0.00955631	0.0291332		0.00365961	0.00803412	0.0291332		-0.0134495	-0.0159629	0.0291332		0.0255827	0.0424741	0.0291332
0.0987428	-0.00940099	-0.00811236	0.0291951		-0.0151553	0.00793415	0.0291951		0.000341849	-0.0159026	0.0291951		0.0444785	0.0422533	0.0291951
0.0988039	-0.0183338	-0.00743642	0.0289831		0.00521833	0.00801127	0.0289831		-0.00761201	-0.0152766	0.0289831		0.03095	0.0412205	0.0289831
0.0988649	-0.0214346	-0.00789183	0.02928		0.000411217	0.00851648	0.02928		-0.0135903	-0.0149743	0.02928		0.0378268	0.0399899	0.02928
0.0989259	-0.0163758	-0.00775827	0.0291725		0.000764538	0.0089046	0.0291725		-0.0179802	-0.0143509	0.0291725		0.0531983	0.0388785	0.0291725
0.0989869	-0.0115374	-0.00706274	0.0291951		0.0221605	0.00807644	0.0291951		-0.0247863	-0.0132994	0.0291951		0.0637025	0.0377315	0.0291951
0.099048	-0.00658422	-0.00658807	0.0291894		0.00170381	0.0084277	0.0291894		-0.00840109	-0.0125629	0.0291894		0.0521552	0.0368481	0.0291894
0.099109	-0.00227101	-0.00585418	0.02895		0.00191958	0.00862614	0.02895		-0.000178756	-0.010844	0.02895		0.0321819	0.036282	0.02895
0.09917	-0.0191248	-0.00555681	0.0291276		0.008064	0.00931734	0.0291276		0.0167199	-0.0100643	0.0291276		0.0507327	0.0366859	0.0291276
0.0992311	-0.0119844	-0.00585406	0.0291838		-0.00387948	0.00945851	0.0291838		0.0188126	-0.00945097	0.0291838		0.0701099	0.037365	0.0291838
0.0992921	-0.00276317	-0.00532188	0.0289776		0.0261249	0.00934893	0.0289776		-0.0112401	-0.00800733	0.0289776		0.0299742	0.0379065	0.0289776
0.0993531	0.0100802	-0.00453285	0.0291838		0.021789	0.00996187	0.0291838		-0.020656	-0.00786115	0.0291838		0.0167215	0.0372525	0.0291838
0.0994141	0.00661316	-0.00396803	0.0290718		0.015249	0.0109384	0.0290718		-0.0170648	-0.00783707	0.0290718		0.0349141	0.0370515	0.0290718
0.0994752	-0.00447632	-0.00382368	0.0291669		0.0122979	0.0120341	0.0291669		-0.0185836	-0.00791287	0.0291669		0.0542219	0.0365909	0.0291669
0.0995362	0.00478697	-0.00376691	0.0289171		0.0139565	0.0127932	0.0289171		-0.0292742	-0.00864165	0.0289171		0.0341573	0.0367389	0.0289171
0.0995972	0.0057982	-0.00367385	0.0290829		0.0212128	0.0138198	0.0290829		-0.0215803	-0.00942706	0.0290829		0.0249789	0.0359485	0.0290829
0.0996582	-0.0154959	-0.00317054	0.0290052		0.0120799	0.0153863	0.0290052		-0.0117147	-0.0104463	0.0290052		0.0357833	0.0351826	0.0290052
0.0997193	-0.0219812	-0.00228149	0.0290997		0.0072634	0.0151649	0.0290997		-0.021262	-0.0103388	0.0290997		0.00566092	0.0340283	0.0290997
0.0997803	-0.00107065	-0.00121745	0.0290384		0.00832595	0.0159471	0.0290384		-0.00913382	-0.0100446	0.0290384		0.00252647	0.0334077	0.0290384
0.0998413	-0.000139744	-0.000101657	0.0288734		-0.00146726	0.0169626	0.0288734		0.00435192	-0.0120249	0.0288734		0.0168896	0.0324689	0.0288734
0.0999024	3.41808e-05	0.00172008	0.0290773		0.0182934	0.017355	0.0290773		0.00213916	-0.0136669	0.0290773		0.0259296	0.0308443	0.0290773
0.0999634	0.0140355	0.00259942	0.0289721		0.0291554	0.0176503	0.0289721		-0.0205351	-0.0142098	0.0289721		0.0300563	0.0306218	0.0289721
0.100024	0.0158519	0.00225336	0.0291052		0.0269046	0.0196441	0.0291052		-0.00622942	-0.0153544	0.0291052		0.0363786	0.030604	0.0291052
0.100085	-0.00370576	0.00140724	0.0289941		0.0238388	0.021987	0.0289941		0.00652268	-0.0164052	0.0289941		0.0435218	0.030577	0.0289941
0.100146	-0.0219578	0.00135715	0.0289007		0.0398804	0.0229884	0.0289007		-0.00760954	-0.0167842	0.0289007		0.0610751	0.0309373	0.0289007
0.100207	-0.00588073	0.00154271	0.0289831		0.0253755	0.0238071	0.0289831		-0.0145044	-0.0175848	0.0289831		0.054589	0.0317239	0.0289831
0.100269	0.00721334	0.0021561	0.0289721		0.0126765	0.0243232	0.0289721		-0.0247354	-0.0175241	0.0289721		0.0553854	0.0325867	0.0289721
0.10033	0.0271975	0.0023551	0.0288244		0.0146107	0.0245778	0.0288244		-0.0192712	-0.0167877	0.0288244		0.0316355	0.0324192	0.0288244
0.100391	0.024018	0.00219792	0.0289831		0.0294068	0.0241808	0.0289831		-0.0261879	-0.0145853	0.0289831		-0.000691816	0.0336292	0.0289831
0.100452	-0.00509299	0.00228877	0.0289831		0.0238517	0.0237346	0.0289831		-0.0249685	-0.0128444	0.0289831		0.0240548	0.0361026	0.0289831
0.100513	-0.0117258	0.00242615	0.0290773		0.0191401	0.0249591	0.0290773		-0.00945567	-0.0126949	0.0290773		0.042466	0.0369911	0.0290773
0.100574	0.00179493	0.00318469	0.0287649		0.0104581	0.0256564	0.0287649		-0.0109681	-0.0127314	0.0287649		0.0262734	0.0378118	0.0287649
0.100635	0.00267538	0.00430924	0.0288843		0.0234531	0.0250348	0.0288843		-0.0223261	-0.0121571	0.0288843		0.0325734	0.0389486	0.0288843
0.100696	0.00395043	0.00562689	0.0289611		0.0198684	0.0242257	0.0289611		-0.0207514	-0.0114623	0.0289611		0.0321941	0.0404462	0.0289611
0.100757	0.011226	0.0068601	0.0288788		0.0268815	0.023962	0.0288788		-0.0278802	-0.0107469	0.0288788		0.040114	0.0414151	0.0288788
0.100818	0.000556284	0.00735316	0.0289171		0.0176374	0.0235871	0.0289171		-0.0115914	-0.00975501	0.0289171		0.047206	0.0420734	0.0289171
0.100879	0.000561657	0.00687916	0.0287973		0.0442651	0.022719	0.0287973		-0.0225088	-0.00974942	0.0287973		0.0458643	0.0430806	0.0287973
0.10094	0.0119415	0.00617785	0.0289886		0.0417012	0.0215729	0.0289886		-0.031695	-0.00911774	0.0289886		0.036686	0.0424181	0.0289886
0.101001	0.00393851	0.00620458	0.0287973		0.0381563	0.0207289	0.0287973		0.000466622	-0.00779813	0.0287973		0.0446051	0.0407305	0.0287973
0.101062	-0.0166047	0.00611277	0.0287649		0.0488099	0.019152	0.0287649		0.0114842	-0.00595442	0.0287649		0.0611888	0.040186	0.0287649
0.101123	-0.00466349	0.00557989	0.0287757		0.0323307	0.0181355	0.0287757		0.00330202	-0.00431715	0.0287757		0.047549	0.0390714	0.0287757
0.101184	0.0170209	0.00506569	0.0288136		0.00229167	0.0172982	0.0288136		0.0189656	-0.00427574	0.0288136		0.028943	0.0386132	0.0288136
0.101245	0.0279693	0.00517411	0.02895		-0.0231246	0.0160888	0.02895		0.018452	-0.00282705	0.02895		0.0336678	0.0381012	0.02895
0.101306	0.0126439	0.00576636	0.0288299		-0.000309983	0.0149816	0.0288299		0.00048876	-7.94503e-05	0.0288299		0.0410965	0.038661	0.0288299
0.101367	0.0101847	0.00620829	0.0287272		0.0221986	0.0149315	0.0287272		0.00496025	0.0016583	0.0287272		0.0479332	0.0389408	0.0287272
0.101428	0.00255406	0.00718853	0.0287004		0.00700694	0.0144044	0.0287004		0.000293454	0.00152926	0.0287004		0.0419452	0.0391042	0.0287004
0.101489	0.018114	0.00783567	0.0289062		0.00680076	0.0137949	0.0289062		-0.0061288	0.000566433	0.0289062		0.0528462	0.0382218	0.0289062
0.10155	0.0100985	0.00894372	0.0289226		0.025743	0.0134585	0.0289226		-0.0241202	9.04859e-05	0.0289226		0.0392868	0.0370487	0.0289226
0.101611	0.00749045	0.0101116	0.0285516		0.0105417	0.0133064	0.0285516		-0.00388539	-0.000363354	0.0285516		0.0318068	0.0351159	0.0285516
0.101672	0.0145741	0.0102343	0.0288407		-0.00951807	0.0127708	0.0288407		0.015132	-0.00126834	0.0288407		0.0357894	0.0347263	0.0288407
0.101733	0.0138385	0.0100013	0.0286897		-0.00544761	0.0117475	0.0286897		0.0155819	-0.00167675	0.0286897		0.0189308	0.0339094	0.0286897
0.101794	0.00306057	0.00993405	0.0288462		0.0195485	0.010244	0.0288462		0.00608459	-0.00220734	0.0288462		0.0225084	0.0321178	0.0288462
0.101855	-0.0165686	0.0104694	0.028679		0.0210208	0.00986056	0.028679		0.00242434	-0.00283348	0.028679		0.0327618	0.0303173	0.028679
0.101916	-0.0104802	0.0106462	0.0286577		0.00619044	0.00973032	0.0286577		-0.0119691	-0.00417652	0.0286577		0.0274354	0.0283629	0.0286577
0.101977	0.00908017	0.0106973	0.0288244		0.0142941	0.0097426	0.0288244		-0.017775	-0.00585793	0.0288244		0.0223874	0.0267318	0.0288244
0.102038	0.0124971	0.0104598	0.0286577		0.0171259	0.00970048	0.0286577		0.017115	-0.00725774	0.0286577		0.0195189	0.0255037	0.0286577
0.102099	0.00749997	0.00972493	0.0287434		0.0172448	0.0111098	0.0287434		-0.00816594	-0.00860048	0.0287434		0.0260826	0.0246455	0.0287434
0.10216	0.00582573	0.00887745	0.0285516		0.00626047	0.0118888	0.0285516		-0.0176502	-0.00984242	0.0285516		0.041242	0.0239272	0.0285516
0.102221	0.0089195	0.00782889	0.0286844		0.00901566	0.0127702	0.0286844		-0.0196262	-0.0106482	0.0286844		0.0177625	0.02387	0.0286844
0.102282	0.021627	0.00571518	0.0288843		0.00946294	0.0144838	0.0288843		-0.0165345	-0.0108807	0.0288843		0.0354438	0.0238518	0.0288843
0.102343	0.042044	0.00463028	0.0285727		0.0157468	0.0148535	0.0285727		0.00178389	-0.0119244	0.0285727		0.0181398	0.0231409	0.0285727
0.102404	0.0384824	0.00389165	0.0288027		0.0266187	0.0147457	0.0288027		-0.0226264	-0.0130457	0.0288027		0.0210259	0.0225569	0.0288027
0.102466	0.0105475	0.0033879	0.0284991		0.0249261	0.0141759	0.0284991		-0.048549	-0.0134616	0.0284991		-0.00543608	0.0220993	0.0284991
0.102527	-0.0110415	0.00238551	0.0287111		0.0182482	0.0138449	0.0287111		-0.0438915	-0.0137822	0.0287111		0.0166739	0.0221308	0.0287111
0.102588	-0.02047	0.0012295	0.0288082		0.0205705	0.0148711	0.0288082		-0.00673257	-0.0136906	0.0288082		0.015137	0.022356	0.0288082
0.102649	-0.00578566	0.000508308	0.0282762		0.0100515	0.0157914	0.0282762		0.00427014	-0.0135919	0.0282762		0.0487783	0.0220522	0.0282762
0.10271	0.00262298	0.000586793	0.0287973		0.00116548	0.0155479	0.0287973		-0.00375286	-0.0140745	0.0287973		0.0385144	0.0228409	0.0287973
0.102771	0.0016449	-0.000244157	0.0284468		0.00970051	0.0163553	0.0284468		-0.0150015	-0.0148349	0.0284468		0.0209796	0.0227937	0.0284468
0.102832	-0.00102037	-0.000804431	0.0287272		0.0158646	0.0172714	0.0287272		-0.00720497	-0.014731	0.0287272		-0.00588029	0.0232207	0.0287272
0.102893	-0.00440297	-0.000795966	0.0286257		0.026506	0.0174223	0.0286257		-0.00661994	-0.0132921	0.0286257		0.0172466	0.0242413	0.0286257
0.102954	-0.000218167	-0.000812138	0.0284155		0.0334178	0.0170054	0.0284155		-0.00505207	-0.0114069	0.0284155		0.0243852	0.0241713	0.0284155
0.103015	-0.0200949	-0.00201909	0.028738		0.0201044	0.0167693	0.028738		-0.0170741	-0.0101193	0.028738		0.0293857	0.0236244	0.028738
0.103076	-0.0162195	-0.00411575	0.0285201		0.010982	0.0175608	0.0285201		-0.000901922	-0.00931782	0.0285201		0.0333998	0.0238818	0.0285201
0.103137	-0.00967337	-0.0063476	0.0285201		0.0152509	0.017679	0.0285201		-0.00229223	-0.00838625	0.0285201		0.0350568	0.023609	0.0285201
0.103198	-0.017139	-0.00747197	0.0286151		0.0078119	0.0192244	0.0286151		0.005355	-0.00669502	0.0286151		0.0361667	0.0230904	0.0286151
0.103259	-0.00966788	-0.00730396	0.0284		-0.00257884	0.0205555	0.0284		-0.00876749	-0.00357055	0.0284		0.0299188	0.0224839	0.0284
0.10332	0.00345649	-0.00742034	0.0287326		0.016391	0.021772	0.0287326		-0.0294845	-0.00126776	0.0287326		0.0183671	0.0216871	0.0287326
0.103381	0.00144571	-0.00761012	0.0283948		0.0175816	0.0218865	0.0283948		-0.0154649	-0.000187326	0.0283948		0.0076918	0.0216799	0.0283948
0.103442	0.00591407	-0.00692894	0.0284729		0.015134	0.0218155	0.0284729		-0.019084	0.000683156	0.0284729		0.0263853	0.0214414	0.0284729
0.103503	-0.0146704	-0.00533734	0.0285833		0.0449569	0.021932	0.0285833		-0.00389819	0.00185643	0.0285833		0.0385284	0.0229069	0.0285833
0.103564	-0.00482939	-0.00264044	0.0285411		0.0353138	0.0217401	0.0285411		0.0225491	0.00362669	0.0285411		0.0196722	0.0239363	0.0285411
0.103625	0.00398919	-7.72329e-05	0.0285727		0.0190721	0.0220772	0.0285727		0.0171705	0.00385307	0.0285727		0.020168	0.0242999	0.0285727
0.103686	0.00670972	0.0013071	0.0283173		0.0315981	0.0232063	0.0283173		0.00559825	0.00247743	0.0283173		0.0151505	0.0234549	0.0283173
0.103747	0.0122453	0.00225506	0.0285201		0.0204808	0.0228642	0.0285201		0.00491812	0.00170152	0.0285201		0.01921	0.0246844	0.0285201
0.103808	-0.0054591	0.00248024	0.0285201		0.00731344	0.0223747	0.0285201		0.00553072	0.00322659	0.0285201		0.0317099	0.0253338	0.0285201
0.103869	-0.0112845	0.00321307	0.0284938		0.0365328	0.0217222	0.0284938		0.0200307	0.0050458	0.0284938		0.0200878	0.0262978	0.0284938
0.10393	0.00631227	0.00523527	0.0284886		0.0329775	0.0207743	0.0284886		0.0125601	0.00645643	0.0284886		0.0342344	0.026955	0.0284886
0.103991	-0.00118232	0.00607535	0.0283019		0.0175778	0.0204893	0.0283019		0.0126844	0.00682607	0.0283019		0.0176843	0.027006	0.0283019
0.104052	-0.00780145	0.00642648	0.0285043		0.0127073	0.0200045	0.0285043		0.00300792	0.00664893	0.0285043		0.0056005	0.0265168	0.0285043
0.104113	-0.00648665	0.00788638	0.0284051		0.0255582	0.0204853	0.0284051		-0.00144067	0.00639472	0.0284051		0.0145258	0.0275715	0.0284051
0.104174	0.0168512	0.00984272	0.0284259		0.047778	0.0216108	0.0284259		0.0112461	0.00695228	0.0284259		0.0294378	0.0283396	0.0284259
0.104235	0.023301	0.0100483	0.028374		0.0279169	0.0220413	0.028374		0.0290377	0.00707093	0.028374		0.0203543	0.0293293	0.028374
0.104296	0.0361994	0.0103675	0.0284624		0.0318557	0.0223959	0.0284624		0.0184427	0.00751854	0.0284624		0.031176	0.0298492	0.0284624
0.104357	0.0345752	0.0110795	0.028374		-0.00033103	0.0234574	0.028374		-0.00746576	0.00813433	0.028374		0.0354851	0.0311893	0.028374
0.104418	0.0114749	0.0113756	0.0283637		0.00244701	0.0236984	0.0283637		-0.0101486	0.00950263	0.0283637		0.0375256	0.0327525	0.0283637
0.104479	0.0184388	0.0118302	0.028266		0.000623138	0.0223976	0.028266		-0.0140098	0.0102462	0.028266		0.0542786	0.0332771	0.028266
0.10454	0.0238629	0.0131007	0.0284363		0.0134376	0.0215971	0.0284363		0.00597017	0.0103946	0.0284363		0.059532	0.0337694	0.0284363
0.104601	0.00831406	0.0145508	0.0284572		0.0173015	0.0198622	0.0284572		0.00839695	0.00924118	0.0284572		0.0507652	0.0335118	0.0284572
0.104663	0.000388206	0.0160782	0.028374		0.00894901	0.0177129	0.028374		0.00190356	0.00776359	0.028374		0.0279676	0.0338135	0.028374
0.104724	-0.00162321	0.0174082	0.028266		0.0205235	0.0158553	0.028266		0.0051106	0.0079811	0.028266		0.0219274	0.034678	0.028266
0.104785	0.00809938	0.0184901	0.0283534		0.0183868	0.0133795	0.0283534		0.0227247	0.00954108	0.0283534		0.0418972	0.0352222	0.0283534
0.104846	0.0195208	0.0187623	0.0283122		-0.00509938	0.0111574	0.0283122		0.037434	0.0100734	0.0283122		0.046379	0.0363787	0.0283122
0.104907	0.0121904	0.0193823	0.0284416		0.0250648	0.0108682	0.0284416		0.0219068	0.0101552	0.0284416		0.00922197	0.0369484	0.0284416
0.104968	0.0202459	0.0206719	0.0281896		0.0344425	0.0100814	0.0281896		-0.00614927	0.0106968	0.0281896		0.0158076	0.0370672	0.0281896
0.105029	0.0220261	0.020899	0.0284676		0.03089	0.00884763	0.0284676		-0.00593867	0.011494	0.0284676		0.0428458	0.0370809	0.0284676
0.10509	-0.00305147	0.0201056	0.028266		0.0289457	0.00891704	0.028266		-0.00607922	0.0129769	0.028266		0.0493813	0.0367407	0.028266
0.105151	0.0281246	0.019934	0.0281896		0.0175521	0.00845624	0.0281896		0.00598049	0.013413	0.0281896		0.0541295	0.0370401	0.0281896
0.105212	0.0450379	0.0196463	0.0282609		0.0276877	0.00810082	0.0282609		0.0279505	0.0138099	0.0282609		0.0406198	0.0371838	0.0282609
0.105273	0.0171935	0.0184965	0.0281592		0.0136966	0.0075006	0.0281592		0.0348765	0.0135914	0.0281592		0.0175085	0.036232	0.0281592
0.105334	0.00779683	0.0184772	0.0284416		0.00359521	0.0074061	0.0284416		0.0183293	0.0133162	0.0284416		0.0279255	0.0349643	0.0284416
0.105395	0.0321888	0.0204162	0.0283224		0.00653483	0.00819017	0.0283224		0.0165105	0.0143817	0.0283224		0.0256234	0.0346499	0.0283224
0.105456	0.032619	0.0214504	0.0283431		-0.00627403	0.00840898	0.0283431		0.0238469	0.0160035	0.0283431		0.0433597	0.0340714	0.0283431
0.105517	0.0287636	0.0225429	0.0281038		-0.0311155	0.00895392	0.0281038		0.0197505	0.0167541	0.0281038		0.0260743	0.0330917	0.0281038
0.105578	0.030948	0.0238798	0.0280987		-0.0311917	0.00794169	0.0280987		0.00809829	0.0164512	0.0280987		0.0213203	0.0326181	0.0280987
0.105639	0.0331646	0.0239523	0.0283431		-0.0153375	0.00761419	0.0283431		0.00786877	0.0162664	0.0283431		0.0435677	0.0323643	0.0283431
0.1057	0.0254237	0.0244944	0.0281693		-0.0202037	0.0075651	0.0281693		-0.00620881	0.0158705	0.0281693		0.033643	0.032814	0.0281693
0.105761	0.0181969	0.02513	0.028215		-0.000895936	0.00765318	0.028215		0.0350015	0.0157503	0.028215		0.0395805	0.033651	0.028215
0.105822	0.019422	0.0247742	0.0282711		0.00459189	0.00794251	0.0282711		0.0398771	0.0155327	0.0282711		0.0428561	0.0332996	0.0282711
0.105883	-0.00214362	0.0241391	0.0280187		0.0319395	0.0068009	0.0280187		0.00875254	0.0148025	0.0280187		0.0437433	0.0315888	0.0280187
0.105944	0.00459872	0.0239849	0.0283896		0.0521407	0.00706152	0.0283896		-0.00222872	0.0139569	0.0283896		0.0344399	0.0297165	0.0283896
0.106005	0.0313603	0.0235517	0.0279888		0.0408344	0.00755267	0.0279888		0.0207286	0.0137679	0.0279888		0.0140729	0.0291079	0.0279888
0.106066	0.0259737	0.0229866	0.0282099		0.00860402	0.00658785	0.0282099		0.0236818	0.0140913	0.0282099		0.0163588	0.0287275	0.0282099
0.106127	0.0136221	0.0222864	0.0282711		0.0123485	0.0061895	0.0282711		0.0109662	0.014783	0.0282711		0.0255404	0.0272085	0.0282711
0.106188	0.020506	0.0230234	0.0280937		0.00991424	0.00674673	0.0280937		0.0019581	0.014255	0.0280937		0.0391718	0.0255399	0.0280937
0.106249	0.0379385	0.0237544	0.0281896		0.00584112	0.00831978	0.0281896		-0.00424291	0.0137517	0.0281896		0.0365253	0.0251999	0.0281896
0.10631	0.0396837	0.022361	0.0279591		0.0215105	0.0110534	0.0279591		0.0152539	0.0127417	0.0279591		0.033352	0.0256429	0.0279591
0.106371	0.0360043	0.0214578	0.0282354		0.00676618	0.0129799	0.0282354		0.0182091	0.011835	0.0282354		0.017266	0.0262069	0.0282354
0.106432	0.0517119	0.0219146	0.0281693		0.00734003	0.0146025	0.0281693		0.0263805	0.0109765	0.0281693		0.0252387	0.0264504	0.0281693
0.106493	0.0204451	0.0220917	0.0280987		0.0074221	0.0162034	0.0280987		0.0239701	0.0116481	0.0280987		0.0357837	0.0263874	0.0280987
0.106554	-0.016038	0.0213302	0.0282252		0.0126354	0.0174379	0.0282252		-5.39056e-05	0.0123441	0.0282252		0.0218662	0.0267018	0.0282252
0.106615	0.00707225	0.0215299	0.0279196		0.0147594	0.019278	0.0279196		0.00259756	0.0132164	0.0279196		0.0133874	0.0261497	0.0279196
0.106676	0.0188966	0.0214949	0.0281998		0.0162612	0.0202155	0.0281998		0.0172069	0.0140755	0.0281998		0.0296588	0.0260903	0.0281998
0.106737	0.0139354	0.0208786	0.0280586		0.0286541	0.0193942	0.0280586		0.0186045	0.0145238	0.0280586		0.0186017	0.0264494	0.0280586
0.106798	0.0242681	0.0212036	0.0280336		0.0136332	0.0183727	0.0280336		0.00777413	0.0136177	0.0280336		0.0113645	0.026658	0.0280336
0.10686	0.018192	0.0219808	0.0282303		0.000942059	0.01825	0.0282303		0.000940297	0.0123927	0.0282303		0.00770053	0.0277452	0.0282303
0.106921	0.0215286	0.0218972	0.0279196		0.00710259	0.0179929	0.0279196		0.00715524	0.0109053	0.0279196		0.00306352	0.0285168	0.0279196
0.106982	0.0324725	0.0216031	0.0281542		0.00544581	0.0183117	0.0281542		0.00938064	0.0113776	0.0281542		0.0279852	0.0302109	0.0281542
0.107043	0.0304755	0.0212922	0.0279295		0.0371505	0.0184472	0.0279295		0.0137129	0.0123716	0.0279295		0.0449077	0.0306524	0.0279295
0.107104	0.0102573	0.0199486	0.0279888		0.0171373	0.0181276	0.0279888		0.018018	0.0115199	0.0279888		0.0460423	0.030728	0.0279888
0.107165	0.0210236	0.0187858	0.0280187		0.0116738	0.0187434	0.0280187		0.0200916	0.0106574	0.0280187		0.0368081	0.0310458	0.0280187
0.107226	0.0354345	0.0186483	0.0280937		0.0264247	0.0201672	0.0280937		0.0284871	0.0101488	0.0280937		0.04143	0.0302103	0.0280937
0.107287	0.0330247	0.0177279	0.0280586		0.0476164	0.0206125	0.0280586		0.00895346	0.0105454	0.0280586		0.0354372	0.0292105	0.0280586
0.107348	0.000781777	0.0168977	0.0279393		0.0451119	0.0208494	0.0279393		0.0101781	0.0110837	0.0279393		0.0436784	0.0287805	0.0279393
0.107409	-0.00362949	0.01667	0.0280336		0.0259596	0.0205954	0.0280336		0.00299685	0.0107927	0.0280336		0.0385102	0.0291764	0.0280336
0.10747	0.0195815	0.0167199	0.0280187		-0.0019735	0.0204502	0.0280187		0.00891955	0.0103323	0.0280187		0.0294635	0.029338	0.0280187
0.107531	0.0372097	0.0177519	0.0278901		0.00786016	0.0205324	0.0278901		0.0140198	0.0106153	0.0278901		0.0372756	0.0299659	0.0278901
0.107592	0.0247969	0.0188911	0.0280038		0.0303124	0.0207088	0.0280038		0.0384695	0.0106514	0.0280038		0.0384804	0.0294474	0.0280038
0.107653	0.00469494	0.0202807	0.0279789		0.0227195	0.0210009	0.0279789		0.0130227	0.010832	0.0279789		0.0232936	0.0292856	0.0279789
0.107714	0.0141039	0.0206304	0.0280187		0.0239087	0.0212503	0.0280187		-0.00328397	0.0112837	0.0280187		0.0198999	0.0295655	0.0280187
0.107775	0.0108452	0.0193323	0.0277923		0.0102628	0.0211331	0.0277923		-0.014334	0.0101912	0.0277923		0.0390702	0.0297257	0.0277923
0.107836	0.0185329	0.0195403	0.0279245		0.0177202	0.0206877	0.0279245		-0.0112495	0.00899374	0.0279245		0.0486345	0.0297063	0.0279245
0.107897	0.0335316	0.0198524	0.0279591		0.0330544	0.0197677	0.0279591		-0.00759178	0.00883992	0.0279591		0.0230407	0.0301452	0.0279591
0.107958	0.0144411	0.0199079	0.0279492		0.0304998	0.0191461	0.0279492		0.0145239	0.00885351	0.0279492		0.0179819	0.0299436	0.0279492
0.108019	0.00517362	0.0201481	0.0280336		0.0143059	0.0184409	0.0280336		0.0237082	0.00861897	0.0280336		0.0145351	0.0287575	0.0280336
0.10808	0.0202676	0.0199112	0.0278021		0.00137073	0.0174698	0.0278021		0.0157015	0.00816269	0.0278021		0.0107988	0.027113	0.0278021
0.108141	0.019004	0.0198993	0.0279196		-0.00687664	0.015954	0.0279196		0.00658061	0.00810849	0.0279196		-0.0127487	0.0250448	0.0279196
0.108202	0.0204287	0.019614	0.0278704		-0.00718753	0.0143603	0.0278704		0.00288361	0.0076839	0.0278704		0.0202989	0.0236674	0.0278704
0.108263	0.023235	0.0197863	0.0279542		0.0305082	0.0136694	0.0279542		0.0236518	0.00700427	0.0279542		0.0349789	0.0237629	0.0279542
0.108324	0.020831	0.0193948	0.0279196		0.0368515	0.0115744	0.0279196		0.0128691	0.00744624	0.0279196		0.0231621	0.0242468	0.0279196
0.108385	0.0203294	0.019871	0.0277632		0.0142398	0.010075	0.0277632		0.0285665	0.00773975	0.0277632		0.0323551	0.0239318	0.0277632
0.108446	0.0396591	0.0205849	0.0279839		0.00794655	0.00952454	0.0279839		0.013275	0.00810174	0.0279839		0.0380021	0.0239781	0.0279839
0.108507	0.0280093	0.0203033	0.0277923		0.0140853	0.00965828	0.0277923		-0.00311991	0.00816165	0.0277923		0.0328199	0.024325	0.0277923
0.108568	0.0188178	0.0194754	0.0278216		0.023469	0.0106928	0.0278216		0.00572137	0.00822237	0.0278216		0.0268724	0.0248155	0.0278216
0.108629	0.0322285	0.0187428	0.0278216		0.014812	0.0114327	0.0278216		-0.00145821	0.0080029	0.0278216		0.0337092	0.0248334	0.0278216
0.10869	0.0136182	0.0196417	0.0278069		0.0243018	0.010878	0.0278069		-0.00639987	0.00795541	0.0278069		0.0203839	0.0244954	0.0278069
0.108751	0.00935408	0.0204072	0.0280187		0.00573937	0.010286	0.0280187		0.00117818	0.00858202	0.0280187		0.0334876	0.0248303	0.0280187
0.108812	0.0239875	0.020767	0.0276381		-0.00339179	0.0103554	0.0276381		0.00725764	0.00904433	0.0276381		0.0320684	0.0253308	0.0276381
0.108873	0.025398	0.0206251	0.0277972		-0.0108112	0.00973933	0.0277972		0.000359875	0.00899548	0.0277972		0.0332737	0.0255326	0.0277972
0.108934	0.0292517	0.0211868	0.0277729		-0.00388196	0.00994872	0.0277729		0.0169059	0.00830844	0.0277729		0.0229551	0.0256095	0.0277729
0.108995	0.00652257	0.0214739	0.0279295		0.00171903	0.00940529	0.0279295		0.0228782	0.00782778	0.0279295		0.014327	0.0263764	0.0279295
0.109057	0.0108345	0.0216318	0.0278753		0.0133107	0.00920858	0.0278753		0.0125156	0.00803402	0.0278753		0.0137878	0.0279768	0.0278753
0.109118	0.00897936	0.0226762	0.0276		0.0199691	0.00984528	0.0276		0.012334	0.00807668	0.0276		0.0152985	0.028831	0.0276
0.109179	0.0119004	0.0227632	0.0278216		0.00820663	0.0101276	0.0278216		0.00909938	0.00817459	0.0278216		0.0291869	0.0300991	0.0278216
0.10924	0.0172765	0.0219288	0.0277535		-0.00290503	0.0109442	0.0277535		0.00611114	0.00889203	0.0277535		0.0337996	0.0305321	0.0277535
0.109301	0.0138372	0.0216937	0.0278069		0.0116998	0.0116484	0.0278069		-0.00143249	0.0090428	0.0278069		0.0360083	0.0296972	0.0278069
0.109362	0.0350742	0.0216451	0.0278313		0.00838339	0.0121776	0.0278313		0.00847982	0.00851725	0.0278313		0.0422254	0.0282427	0.0278313
0.109423	0.0273224	0.0211993	0.0275714		0.017659	0.011848	0.0275714		0.021267	0.00815754	0.0275714		0.0238435	0.0275954	0.0275714
0.109484	0.0234528	0.0204833	0.0278167		0.0406748	0.012765	0.0278167		-0.00184525	0.00920078	0.0278167		0.017057	0.0278133	0.0278167
0.109545	0.0099997	0.0202736	0.0277342		0.0238146	0.0139635	0.0277342		0.00455714	0.00973405	0.0277342		0.0308004	0.027959	0.0277342
0.109606	0.0192892	0.020229	0.0276668		0.0159032	0.0149446	0.0276668		0.0154232	0.0113353	0.0276668		0.0295143	0.0284957	0.0276668
0.109667	0.0505331	0.0210998	0.0277149		0.0263196	0.0158447	0.0277149		0.00699157	0.0121888	0.0277149		0.0174583	0.0291394	0.0277149
0.109728	0.0380871	0.0210761	0.027662		0.00926188	0.0162707	0.027662		0.00826837	0.0122961	0.027662		0.0234387	0.0287565	0.027662
0.109789	0.0289808	0.0203584	0.0278509		0.0008921	0.0175869	0.0278509		0.00776014	0.0118696	0.0278509		0.0347958	0.0285762	0.0278509
0.10985	0.00564537	0.0204163	0.0276		0.00309656	0.0183696	0.0276		0.00848006	0.0105773	0.0276		0.039553	0.0290224	0.0276
0.109911	0.0275261	0.0201444	0.027662		0.00928932	0.019496	0.027662		-0.00477969	0.00956593	0.027662		0.034233	0.0287262	0.027662
0.109972	0.0303483	0.0191281	0.0277632		0.0157733	0.0202245	0.0277632		0.0296941	0.00907129	0.0277632		0.03617	0.0288734	0.0277632
0.110033	0.0231776	0.0187465	0.027562		0.0319899	0.0208628	0.027562		0.0273176	0.0094012	0.027562		0.031616	0.0295076	0.027562
0.110094	0.0102111	0.0185048	0.0277972		0.0172058	0.0208598	0.0277972		0.0321574	0.00904391	0.0277972		0.0312563	0.0299229	0.0277972
0.110155	0.00884562	0.0190019	0.0275053		0.0260971	0.020689	0.0275053		0.0148947	0.0089255	0.0275053		0.0346708	0.0289989	0.0275053
0.110216	0.0160055	0.0189512	0.0276286		0.0280827	0.020081	0.0276286		-0.00705213	0.00891235	0.0276286		0.0280962	0.0276697	0.0276286
0.110277	0.00692163	0.0192522	0.0276668		0.0284484	0.0199643	0.0276668		-0.00865983	0.00868713	0.0276668		0.0240256	0.0257395	0.0276668
0.110338	0.0105046	0.0194386	0.0277005		0.0455262	0.0203917	0.0277005		0.00773088	0.00815645	0.0277005		0.00345437	0.0246893	0.0277005
0.110399	0.0212328	0.0207731	0.027562		0.0226822	0.0201097	0.027562		0.00207133	0.00763442	0.027562		0.0146646	0.0249432	0.027562
0.11046	0.0186193	0.0220241	0.0276286		0.0116477	0.0196722	0.0276286		0.0106696	0.00705345	0.0276286		0.0405878	0.0252259	0.0276286
0.110521	0.0107572	0.0227638	0.0276333		0.0013494	0.0193321	0.0276333		0.0213223	0.00616657	0.0276333		0.0277488	0.0248795	0.0276333
0.110582	0.0211049	0.0233395	0.0275809		0.0160119	0.0189464	0.0275809		0.0142774	0.00543751	0.0275809		0.0345671	0.0248083	0.0275809
0.110643	0.0329181	0.023413	0.027619		0.021314	0.0198583	0.027619		-0.0010876	0.00541462	0.027619		0.0273806	0.0237838	0.027619
0.110704	0.0191361	0.0236712	0.0275904		0.0273925	0.0214176	0.0275904		0.00135575	0.00466846	0.0275904		0.0160005	0.0219898	0.0275904
0.110765	0.0132043	0.0233066	0.0275477		0.0145871	0.0215383	0.0275477		-0.0109605	0.00420561	0.0275477		0.0113892	0.0211008	0.0275477
0.110826	0.00891468	0.022983	0.0275525		0.00846762	0.0210978	0.0275525		-0.00799366	0.00373612	0.0275525		0.0122531	0.0210508	0.0275525
0.110887	0.0230333	0.0248898	0.0274864		0.0264172	0.0219532	0.0274864		-0.00978124	0.00293687	0.0274864		0.0349774	0.0203144	0.0274864
0.110948	0.0351925	0.0266885	0.0276525		0.0150295	0.021417	0.0276525		0.00953629	0.00301052	0.0276525		0.0254232	0.019443	0.0276525
0.111009	0.0336785	0.0286667	0.027543		0.0220183	0.0194206	0.027543		0.0261656	0.00247945	0.027543		0.0153214	0.0196012	0.027543
0.11107	0.0269581	0.0289066	0.0275904		0.0258952	0.0176805	0.0275904		0.0140791	0.00169239	0.0275904		0.0190159	0.0200782	0.0275904
0.111131	0.0434455	0.0293233	0.0276047		0.0193527	0.0158355	0.0276047		0.00590682	0.000957308	0.0276047		0.0189563	0.0209516	0.0276047
0.111192	0.0465957	0.0304609	0.027328		0.00834171	0.0149265	0.027328		-0.0135642	0.00154552	0.027328		0.00287742	0.0211923	0.027328
0.111254	0.0521693	0.0312473	0.0275809		0.00978276	0.0152108	0.0275809		-0.00865602	0.00199405	0.0275809		0.00640129	0.0210238	0.0275809
0.111315	0.0448128	0.0314658	0.0274864		0.0136995	0.0150293	0.0274864		-0.00130885	0.00303583	0.0274864		0.0299974	0.0208658	0.0274864
0.111376	0.0399223	0.0316596	0.0276429		0.0267827	0.014953	0.0276429		0.00359423	0.00353599	0.0276429		0.0318952	0.0215463	0.0276429
0.111437	0.0347719	0.0310913	0.0273465		0.0252148	0.0138682	0.0273465		0.000249824	0.00299012	0.0273465		0.0478184	0.0228118	0.0273465
0.111498	0.034852	0.0301821	0.0274489		0.018459	0.0131338	0.0274489		0.00900407	0.00237935	0.0274489		0.0265311	0.0233342	0.0274489
0.111559	0.00280334	0.0292349	0.0275477		0.0250002	0.0139501	0.0275477		0.0070698	0.00281467	0.0275477		0.00272562	0.0227687	0.0275477
0.11162	0.00201022	0.0282736	0.0274115		0.0142036	0.014221	0.0274115		0.00597288	0.00385636	0.0274115		0.00218652	0.0231235	0.0274115
0.111681	0.00406059	0.0274014	0.0275525		0.0224917	0.0140908	0.0275525		0.00510555	0.00466066	0.0275525		0.0196889	0.0242804	0.0275525
0.111742	0.0274637	0.0257243	0.027365		0.0183844	0.0141932	0.027365		0.0105127	0.00613634	0.027365		0.0216116	0.0247119	0.027365
0.111803	0.0365955	0.024474	0.0275667		-0.0115369	0.0149904	0.0275667		0.00785446	0.00818574	0.0275667		0.0308041	0.0253995	0.0275667
0.111864	0.0306639	0.0229094	0.027477		-0.0100547	0.0156959	0.027477		0.0042797	0.00917513	0.027477		0.0467468	0.0258793	0.027477
0.111925	0.0332794	0.0210821	0.0273188		0.00958271	0.0156166	0.0273188		0.00114974	0.0102648	0.0273188		0.0418813	0.0261892	0.0273188
0.111986	0.0421191	0.0190306	0.0275005		0.0158385	0.0153337	0.0275005		0.0133855	0.0113418	0.0275005		0.0219764	0.0263749	0.0275005
0.112047	0.0194759	0.016602	0.027328		-0.00969134	0.015112	0.027328		0.0170357	0.0117102	0.027328		0.0272253	0.0260606	0.027328
0.112108	0.0125782	0.0147915	0.0274676		0.00495678	0.0151587	0.0274676		-0.00392584	0.011442	0.0274676		0.0373207	0.0271584	0.0274676
0.112169	-0.00379757	0.0142985	0.027365		0.0322273	0.0146913	0.027365		0.0109785	0.0112191	0.027365		0.024386	0.0278132	0.027365
0.11223	0.0112533	0.0134382	0.0274349		0.0274061	0.0147429	0.0274349		0.0213109	0.0120805	0.0274349		0.0236559	0.0289705	0.0274349
0.112291	0.0255368	0.0127544	0.0274489		0.0373066	0.0145565	0.0274489		0.00749481	0.0145071	0.0274489		0.00902118	0.0294515	0.0274489
0.112352	0.00969273	0.0128203	0.0273003		0.0210478	0.0147772	0.0273003		0.00963105	0.0161635	0.0273003		0.0287718	0.0299254	0.0273003
0.112413	0.00917022	0.013718	0.0274536		0.00681271	0.0147885	0.0274536		0.0184687	0.0162404	0.0274536		0.0399809	0.0303114	0.0274536
0.112474	0.00553049	0.015094	0.0273465		0.00258867	0.0150774	0.0273465		0.0169566	0.016233	0.0273465		0.0460066	0.0308685	0.0273465
0.112535	-0.00398768	0.0168597	0.0273003		0.00671333	0.0148927	0.0273003		0.0216782	0.0166038	0.0273003		0.0338238	0.0328775	0.0273003
0.112596	0.0163553	0.0184466	0.0275005		0.0389966	0.015004	0.0275005		0.0315067	0.0173095	0.0275005		0.0136889	0.0344513	0.0275005
0.112657	0.0112752	0.0191886	0.027328		0.038813	0.0160924	0.027328		0.0344499	0.0175313	0.027328		0.0285071	0.0356766	0.027328
0.112718	0.00939123	0.0192379	0.0272361		0.0245893	0.0163872	0.0272361		0.0275072	0.0179682	0.0272361		0.035283	0.036394	0.0272361
0.112779	0.016548	0.0178926	0.0273095		0.0219769	0.0167469	0.0273095		0.00754807	0.0183206	0.0273095		0.019168	0.0348065	0.0273095
0.11284	0.00870539	0.0174297	0.0273326		0.0229096	0.0166948	0.0273326		0.0234233	0.018182	0.0273326		0.0240643	0.0327606	0.0273326
0.112901	0.0176448	0.0172149	0.0275241		0.0029104	0.0175264	0.0275241		0.0220181	0.0180597	0.0275241		0.0333567	0.0318822	0.0275241
0.112962	0.0138588	0.0176566	0.0271089		-0.00740621	0.0182697	0.0271089		0.00332341	0.017999	0.0271089		0.0378738	0.0306887	0.0271089
0.113023	0.0359436	0.0190258	0.0273234		-0.00490785	0.0175008	0.0273234		0.014877	0.0181664	0.0273234		0.0412924	0.0298553	0.0273234
0.113084	0.0332925	0.0197656	0.0272178		0.0217945	0.0154258	0.0272178		0.0137409	0.0186846	0.0272178		0.0368551	0.0297959	0.0272178
0.113145	0.0346244	0.020375	0.0273372		0.0165542	0.0146884	0.0273372		-0.00293895	0.0189843	0.0273372		0.0348686	0.0293284	0.0273372
0.113206	0.0409427	0.0222285	0.027328		0.00680731	0.0148487	0.027328		0.0121419	0.0191399	0.027328		0.0488085	0.027559	0.027328
0.113267	0.0416958	0.023422	0.0272315		0.0174186	0.0144786	0.0272315		0.0239199	0.0194272	0.0272315		0.0381728	0.0265125	0.0272315
0.113328	0.0232856	0.0250126	0.0273558		0.0217689	0.0146976	0.0273558		0.0452153	0.018802	0.0273558		0.0442274	0.0263707	0.0273558
0.113389	0.0354325	0.0256881	0.0271814		0.0171292	0.0150946	0.0271814		0.0436221	0.0193716	0.0271814		0.0202761	0.0262565	0.0271814
0.113451	0.0278367	0.0269846	0.0274069		0.0316345	0.0154352	0.0274069		-0.00519119	0.0194512	0.0274069		0.0390191	0.0255449	0.0274069
0.113512	0.0290649	0.028028	0.027127		0.0188711	0.0172056	0.027127		0.00266327	0.0188476	0.027127		0.0393584	0.0247227	0.027127
0.113573	0.0160206	0.0282266	0.0272087		0.0129385	0.0184884	0.0272087		0.019831	0.0191076	0.0272087		0.0211599	0.0244484	0.0272087
0.113634	0.0141372	0.028703	0.0273604		0.00365121	0.0182485	0.0273604		0.0230705	0.0185907	0.0273604		0.0103257	0.0242714	0.0273604
0.113695	-0.000181698	0.029663	0.0272269		0.0176037	0.0177929	0.0272269		0.0176725	0.0181689	0.0272269		-0.0146902	0.0231433	0.0272269
0.113756	-0.000151151	0.030004	0.0271089		0.0257947	0.0175506	0.0271089		0.0106835	0.0183824	0.0271089		-0.0116165	0.0219235	0.0271089
0.113817	0.0184428	0.0298716	0.0271632		0.00111628	0.0190191	0.0271632		0.0165628	0.0185266	0.0271632		0.00912498	0.0202326	0.0271632
0.113878	0.0434789	0.0291646	0.0272041		0.0148418	0.0206883	0.0272041		0.0178804	0.0187306	0.0272041		-0.00219983	0.0193409	0.0272041
0.113939	0.0549809	0.0287375	0.0273003		0.0224336	0.0209902	0.0273003		0.0170657	0.0187185	0.0273003		0.0273108	0.018971	0.0273003
0.114	0.0326719	0.028777	0.027136		0.0259008	0.0208917	0.027136		0.0284186	0.0180894	0.027136		0.0335303	0.0181537	0.027136
0.114061	0.0255944	0.0276037	0.0272132		0.0133596	0.0205615	0.0272132		0.0277119	0.0178968	0.0272132		0.0161156	0.0175907	0.0272132
0.114122	0.0322312	0.0272424	0.0271451		0.0124638	0.019524	0.0271451		0.0329728	0.0173868	0.0271451		0.0225424	0.0177129	0.0271451
0.114183	0.0211197	0.0265839	0.0272544		0.0189877	0.0185596	0.0272544		0.0256659	0.0155734	0.0272544		0.0208068	0.017542	0.0272544
0.114244	0.0362885	0.0267316	0.0270909		0.0526954	0.0171112	0.0270909		0.0103552	0.01573	0.0270909		0.0178721	0.0178481	0.0270909
0.114305	0.050352	0.0272427	0.0271225		0.0409536	0.0158399	0.0271225		0.00685433	0.0161724	0.0271225		0.0272859	0.0182962	0.0271225
0.114366	0.0363845	0.027568	0.0272269		0.0267752	0.0152986	0.0272269		0.0189866	0.015479	0.0272269		0.0452709	0.018471	0.0272269
0.114427	0.0366888	0.028581	0.027136		0.0113157	0.0151676	0.027136		0.0189081	0.0149634	0.027136		0.034905	0.0188736	0.027136
0.114488	0.0192466	0.0299304	0.0272041		0.00232422	0.0147647	0.0272041		0.0189478	0.0153113	0.0272041		0.0238111	0.0187255	0.0272041
0.114549	0.0211771	0.031104	0.0269304		0.023523	0.0140866	0.0269304		-0.0035149	0.0160847	0.0269304		0.00882623	0.0193004	0.0269304
0.11461	0.0136462	0.0317384	0.0271905		0.0244977	0.0139356	0.0271905		0.0160029	0.0171745	0.0271905		0.0201857	0.0194363	0.0271905
0.114671	0.0331753	0.0309929	0.027127		-0.000586062	0.014276	0.027127		0.0188479	0.0163095	0.027127		0.0023145	0.0209336	0.027127
0.114732	0.0410612	0.0303128	0.0271406		-0.00659064	0.0131292	0.0271406		-0.00687334	0.0151148	0.0271406		-1.46658e-05	0.0229044	0.0271406
0.114793	0.0327093	0.0307805	0.0271089		0.0145665	0.0117097	0.0271089		0.0179877	0.0145965	0.0271089		0.00548867	0.0241458	0.0271089
0.114854	0.011283	0.0312906	0.027055		0.0118769	0.00968885	0.027055		0.0135237	0.0142617	0.027055		0.0407438	0.0243357	0.027055
0.114915	0.00748208	0.0312457	0.0270505		0.00511533	0.00876605	0.0270505		-0.000574458	0.0135664	0.0270505		0.0391797	0.0240453	0.0270505
0.114976	0.0339011	0.031535	0.0271089		-0.0103346	0.00809341	0.0271089		0.0103772	0.0124915	0.0271089		0.0344659	0.023941	0.0271089
0.115037	0.0438816	0.033132	0.0269569		-0.017377	0.00684154	0.0269569		0.0150139	0.0114468	0.0269569		0.0297316	0.023248	0.0269569
0.115098	0.0336283	0.0342618	0.0271587		0.00259413	0.00670012	0.0271587		0.0175438	0.0108632	0.0271587		0.0257522	0.0217777	0.0271587
0.115159	0.0256257	0.0351047	0.027055		0.0109554	0.00682252	0.027055		0.0139785	0.010429	0.027055		0.0218416	0.0219325	0.027055
0.11522	0.0475715	0.0347951	0.0270729		0.0207519	0.00659719	0.0270729		0.0185602	0.0102558	0.0270729		0.0184072	0.0225364	0.0270729
0.115281	0.034805	0.0340072	0.0269836		0.0207457	0.00639907	0.0269836		0.029188	0.0110339	0.0269836		0.00841629	0.0222563	0.0269836
0.115342	0.0370507	0.0334894	0.0269348		0.00402472	0.0064141	0.0269348		0.049251	0.0118609	0.0269348		0.0213884	0.0224314	0.0269348
0.115403	0.0392739	0.0326779	0.0271996		0.0122795	0.00699065	0.0271996		0.0112052	0.0132738	0.0271996		0.0155	0.0217842	0.0271996
0.115464	0.0296922	0.0316896	0.027055		0.0351356	0.00853129	0.027055		-0.00108045	0.0141483	0.027055		0.0090471	0.0209041	0.027055
0.115525	0.038001	0.0313109	0.0270505		0.0146377	0.00949186	0.0270505		0.0049276	0.0136972	0.0270505		0.0152833	0.0203502	0.0270505
0.115586	0.0296567	0.0302783	0.0268687		-0.00972538	0.0107831	0.0268687		0.00985763	0.0131999	0.0268687		0.0288104	0.0213436	0.0268687
0.115648	0.0240988	0.0295161	0.0269039		0.00268736	0.0124364	0.0269039		-0.00389444	0.013479	0.0269039		0.0419632	0.0231681	0.0269039
0.115709	0.00779328	0.0290782	0.027127		0.0140717	0.013909	0.027127		0.00746789	0.0137114	0.027127		0.0396566	0.0239596	0.027127
0.11577	0.0318188	0.0283246	0.026988		-0.0052051	0.0166928	0.026988		0.00259838	0.0126397	0.026988		0.0341349	0.023941	0.026988
0.115831	0.0658603	0.0274455	0.0269304		-0.00534153	0.0188943	0.0269304		0.00265855	0.01242	0.0269304		0.0216532	0.024254	0.0269304
0.115892	0.0756826	0.0276293	0.0269658		0.0226265	0.0208018	0.0269658		0.0134685	0.0121819	0.0269658		0.0137683	0.0241523	0.0269658
0.115953	0.0375429	0.0271794	0.0270684		0.0278494	0.0222074	0.0270684		0.0118267	0.0112582	0.0270684		0.0157092	0.023542	0.0270684
0.116014	0.031249	0.0263949	0.0269569		0.0380405	0.024482	0.0269569		0.0114363	0.0122179	0.0269569		0.0320363	0.0229492	0.0269569
0.116075	0.0239223	0.0253449	0.0268424		0.0277021	0.0261238	0.0268424		0.0170035	0.0135106	0.0268424		0.0143925	0.0234137	0.0268424
0.116136	0.00211221	0.0239979	0.026988		0.0359287	0.0264935	0.026988		0.0211379	0.0134746	0.026988		0.000404935	0.0243721	0.026988
0.116197	-0.0309329	0.0235077	0.0269392		0.0308753	0.0253183	0.0269392		0.0287761	0.0133495	0.0269392		0.0288252	0.0250449	0.0269392
0.116258	-0.00658545	0.0230987	0.0269747		0.0162859	0.0233477	0.0269747		0.0215373	0.0134944	0.0269747		0.0354713	0.0254662	0.0269747
0.116319	0.0101394	0.021494	0.0269215		0.0185612	0.0227293	0.0269215		0.0189801	0.0142463	0.0269215		0.0218378	0.0263313	0.0269215
0.11638	0.0177204	0.0195778	0.0269083		0.0365598	0.0223333	0.0269083		0.0278308	0.0137709	0.0269083		0.0176458	0.0260224	0.0269083
0.116441	0.0209427	0.0192937	0.0268424		0.0288864	0.0231013	0.0268424		0.00658132	0.0138022	0.0268424		0.0232056	0.0259701	0.0268424
0.116502	0.018675	0.0191571	0.0269304		0.0246095	0.0234167	0.0269304		0.0136504	0.0140229	0.0269304		0.0163585	0.0254199	0.0269304
0.116563	0.0116377	0.0192376	0.0269436		0.0179126	0.0229086	0.0269436		-0.00752753	0.0159164	0.0269436		0.0367553	0.0253236	0.0269436
0.116624	0.0299447	0.0193366	0.0268075		0.0344039	0.0229435	0.0268075		-0.0136014	0.0162006	0.0268075		0.0433734	0.0256487	0.0268075
0.116685	0.0334342	0.0186305	0.0268599		0.0528348	0.0240674	0.0268599		0.0129974	0.0152601	0.0268599		0.0500946	0.026064	0.0268599
0.116746	0.0434909	0.0190944	0.0269039		0.0429291	0.0244974	0.0269039		0.0285965	0.0143685	0.0269039		0.0361201	0.026385	0.0269039
0.116807	0.0433746	0.0193836	0.0269436		0.0231411	0.0229834	0.0269436		0.012028	0.0139401	0.0269436		0.00801468	0.0273467	0.0269436
0.116868	0.0186809	0.0197883	0.0267814		0.0172903	0.021375	0.0267814		0.0152076	0.0134724	0.0267814		0.0233046	0.0284051	0.0267814
0.116929	0.0256479	0.0198854	0.0267814		0.00172075	0.0202329	0.0267814		0.0275364	0.0133644	0.0267814		0.0282006	0.0285668	0.0267814
0.11699	0.0172903	0.0207056	0.0269525		0.0180527	0.0183932	0.0269525		0.0268535	0.0130227	0.0269525		0.0301026	0.0285415	0.0269525
0.117051	0.00402236	0.0232372	0.0268863		-0.00267791	0.0155982	0.0268863		0.0357411	0.0127998	0.0268863		0.0200488	0.0289179	0.0268863
0.117112	0.0282093	0.0271985	0.0268075		-0.0059711	0.0131169	0.0268075		0.0306418	0.012391	0.0268075		0.0244237	0.0287429	0.0268075
0.117173	0.0321318	0.0297767	0.0268206		-0.0174739	0.0121618	0.0268206		0.00527373	0.0122415	0.0268206		0.0235802	0.0280683	0.0268206
0.117234	0.0158167	0.0307542	0.0267553		-0.0120285	0.0114338	0.0267553		-0.0120564	0.0122785	0.0267553		0.0314983	0.0288653	0.0267553
0.117295	0.0121012	0.0313063	0.0269392		0.00824952	0.00996643	0.0269392		0.00137039	0.0122051	0.0269392		0.0212862	0.0292348	0.0269392
0.117356	0.0110214	0.0320799	0.0266863		0.0292852	0.00940631	0.0266863		0.010245	0.0111978	0.0266863		0.0268971	0.028843	0.0266863
0.117417	0.0194138	0.0307094	0.0268731		0.0400326	0.00884809	0.0268731		0.00613645	0.0113357	0.0268731		0.0318548	0.0292315	0.0268731
0.117478	0.0452115	0.03042	0.0266863		0.0223387	0.00781411	0.0266863		-0.0103958	0.0119673	0.0266863		0.01723	0.0291469	0.0266863
0.117539	0.0521106	0.0303708	0.0267814		0.023455	0.00711608	0.0267814		0.0158347	0.012548	0.0267814		0.0452803	0.0280283	0.0267814
0.1176	0.0394534	0.0295371	0.0268819		0.00113647	0.00682438	0.0268819		0.00785718	0.0127722	0.0268819		0.0383016	0.027587	0.0268819
0.117661	0.028724	0.0291705	0.0265752		0.0106402	0.00646117	0.0265752		0.0162596	0.011836	0.0265752		0.0418384	0.0275666	0.0265752
0.117722	0.0285536	0.0291092	0.0269039		0.0124524	0.00635946	0.0269039		-0.0013022	0.0116767	0.0269039		0.0444885	0.0269931	0.0269039
0.117783	0.0349669	0.0284828	0.0267035		0.00159421	0.00585564	0.0267035		0.00469406	0.0108639	0.0267035		0.0279448	0.0273108	0.0267035
0.117845	0.0531056	0.0280151	0.0268643		-0.00715116	0.00556655	0.0268643		0.0233166	0.00941958	0.0268643		0.0137217	0.0281677	0.0268643
0.117906	0.0380352	0.0282577	0.0267727		-0.0143898	0.00678353	0.0267727		0.0293662	0.00840272	0.0267727		0.0152451	0.0294108	0.0267727
0.117967	0.0392806	0.028894	0.0265752		0.00270866	0.00886579	0.0265752		0.0249186	0.00865992	0.0265752		0.00669884	0.0302931	0.0265752
0.118028	0.0333071	0.0292572	0.0268293		0.0102668	0.00995748	0.0268293		0.0111132	0.00801116	0.0268293		0.0155741	0.0299416	0.0268293
0.118089	0.0224531	0.029144	0.0266949		0.00562881	0.00989412	0.0266949		0.00966539	0.00733416	0.0266949		0.0407174	0.0304906	0.0266949
0.11815	0.0250492	0.0289925	0.0266434		-0.00208505	0.00936424	0.0266434		0.00767707	0.00767039	0.0266434		0.0473653	0.0306842	0.0266434
0.118211	0.0192251	0.0281355	0.0268162		0.0146309	0.00986149	0.0268162		-0.000464217	0.00874894	0.0268162		0.0277117	0.031008	0.0268162
0.118272	-0.000609829	0.0271349	0.0265455		0.0346581	0.00985233	0.0265455		0.011999	0.009925	0.0265455		0.0327233	0.0313607	0.0265455
0.118333	-0.000939596	0.0269137	0.0269481		0.00324515	0.00935742	0.0269481		0.00201296	0.00993642	0.0269481		0.0477806	0.0317465	0.0269481
0.118394	0.0356532	0.027043	0.0265413		0.00942481	0.00866419	0.0265413		-0.0074496	0.00776563	0.0265413		0.0275588	0.0315406	0.0265413
0.118455	0.0449182	0.02614	0.026682		0.0229088	0.0083229	0.026682		-0.0030244	0.00453168	0.026682		0.018581	0.0315095	0.026682
0.118516	0.0165508	0.0251324	0.0266949		0.0126253	0.00857307	0.0266949		0.0271564	0.00291384	0.0266949		0.0163603	0.0309405	0.0266949
0.118577	0.0288047	0.0232652	0.0267121		0.0117301	0.00939642	0.0267121		0.0102669	0.00231255	0.0267121		0.0183266	0.0308247	0.0267121
0.118638	0.0127637	0.0217656	0.0267423		0.011197	0.0104116	0.0267423		-0.00899975	0.00212877	0.0267423		0.0383144	0.0302574	0.0267423
0.118699	0.0139142	0.0217232	0.0264823		0.0040793	0.0117442	0.0264823		-0.0133884	0.00095854	0.0264823		0.0564495	0.0295168	0.0264823
0.11876	0.0387598	0.0219634	0.0267207		0.0140039	0.0135715	0.0267207		0.00447278	5.43543e-05	0.0267207		0.0369151	0.0296516	0.0267207
0.118821	0.0300868	0.0221982	0.0266777		0.013404	0.0142149	0.0266777		0.0153956	-0.0013269	0.0266777		0.0303441	0.0299762	0.0266777
0.118882	0.0173777	0.022087	0.0266049		0.00514461	0.0151067	0.0266049		0.00240706	-0.00241265	0.0266049		0.0361673	0.0306071	0.0266049
0.118943	0.0199095	0.0220876	0.0266092		0.0100279	0.0163556	0.0266092		-0.00630467	-0.00503408	0.0266092		0.0338556	0.0312064	0.0266092
0.119004	0.0323293	0.0222794	0.0266092		0.0262115	0.0175128	0.0266092		-0.00491631	-0.00675421	0.0266092		0.0294823	0.0315663	0.0266092
0.119065	0.0182211	0.0233616	0.0265794		0.0163541	0.0176983	0.0265794		0.00585607	-0.00683297	0.0265794		0.030646	0.0315593	0.0265794
0.119126	0.0190981	0.0238963	0.0266949		-0.00810392	0.0171604	0.0266949		-0.0116134	-0.00695541	0.0266949		0.0297738	0.0311062	0.0266949
0.119187	0.0301321	0.0246299	0.0265159		0.000320965	0.0169886	0.0265159		-0.0060599	-0.00750934	0.0265159		0.0322294	0.0305884	0.0265159
0.119248	0.0188112	0.0256263	0.0266519		0.0286495	0.0163916	0.0266519		-0.00391953	-0.00891138	0.0266519		0.0197148	0.0295258	0.0266519
0.119309	0.0249022	0.0260595	0.0265624		0.0304365	0.0161955	0.0265624		-0.0189454	-0.0096895	0.0265624		0.0318175	0.0290756	0.0265624
0.11937	0.0347683	0.0261782	0.0267121		0.0247706	0.0155175	0.0267121		-0.0428631	-0.00962365	0.0267121		0.0305938	0.0294668	0.0267121
0.119431	0.0218346	0.0258496	0.0264571		0.019622	0.0152532	0.0264571		-0.04147	-0.010045	0.0264571		0.0171068	0.0292689	0.0264571
0.119492	0.0220444	0.0252116	0.0265201		0.0284924	0.0157529	0.0265201		-0.0166163	-0.00948835	0.0265201		0.0152957	0.0297062	0.0265201
0.119553	0.0159963	0.024494	0.0266348		0.019354	0.0149079	0.0266348		0.0186589	-0.00923242	0.0266348		0.0261286	0.0306758	0.0266348
0.119614	0.0243515	0.0247358	0.0265328		0.00923612	0.0144871	0.0265328		0.0338891	-0.00902133	0.0265328		0.0284794	0.0300187	0.0265328
0.119675	0.0190645	0.0247542	0.0266135		0.00951365	0.0139789	0.0266135		0.00824078	-0.00816807	0.0266135		0.0315486	0.0290616	0.0266135
0.119736	0.0368027	0.0240186	0.0264907		0.0173111	0.0126011	0.0264907		-0.00922051	-0.00600284	0.0264907		0.0234788	0.0278038	0.0264907
0.119797	0.034939	0.0229657	0.0264991		0.0317229	0.011461	0.0264991		-0.02795	-0.00390624	0.0264991		0.0406833	0.0265187	0.0264991
0.119858	0.0249885	0.0221168	0.0265837		0.0131389	0.0101652	0.0265837		-0.027343	-0.00272319	0.0265837		0.0306935	0.0253913	0.0265837
0.119919	0.0303321	0.0217336	0.026554		0.00313654	0.00862862	0.026554		-0.0129486	-0.00165064	0.026554		0.03741	0.0257751	0.026554
0.11998	0.0228326	0.022081	0.0263903		0.0102493	0.00784109	0.0263903		-0.00844667	-0.000368953	0.0263903		0.0294387	0.0256942	0.0263903
0.120041	0.022257	0.0220901	0.0265413		0.0114988	0.00720806	0.0265413		-0.00641873	0.00121876	0.0265413		0.0273708	0.025508	0.0265413
0.120103	0.0185656	0.0217606	0.0265794		0.00272055	0.00635341	0.0265794		0.0196607	0.00254768	0.0265794		0.03481	0.0260786	0.0265794
0.120164	0.0200544	0.0223403	0.0264571		-0.0110374	0.00597701	0.0264571		0.00621372	0.0036616	0.0264571		0.0266855	0.026137	0.0264571
0.120225	0.0185338	0.022661	0.0264236		-0.00302807	0.00649154	0.0264236		-0.0150293	0.00510662	0.0264236		0.0181324	0.0259108	0.0264236
0.120286	0.022042	0.0221273	0.0264739		-0.000699203	0.00655912	0.0264739		-0.00282171	0.00659276	0.0264739		0.0255484	0.0255908	0.0264739
0.120347	0.0213975	0.0219455	0.0265709		-0.000812272	0.00544685	0.0265709		0.013128	0.00698407	0.0265709		0.0111151	0.02576	0.0265709
0.120408	0.00997428	0.0219364	0.0265752		0.0151993	0.00368681	0.0265752		0.032861	0.00676258	0.0265752		0.0266258	0.0251457	0.0265752
0.120469	0.0119553	0.0214135	0.0263158		-0.00219218	0.00289828	0.0263158		0.0263906	0.00635899	0.0263158		0.0358755	0.0237962	0.0263158
0.12053	0.0215182	0.0207876	0.0265117		-0.00375012	0.00279034	0.0265117		0.0101356	0.00610111	0.0265117		0.0245743	0.0231662	0.0265117
0.120591	0.0277442	0.0205485	0.0263406		-0.00293841	0.00216213	0.0263406		0.019966	0.00461666	0.0263406		0.0206143	0.022733	0.0263406
0.120652	0.0117634	0.019051	0.0264823		-0.00281927	0.00140882	0.0264823		0.0132334	0.00306384	0.0264823		0.00547683	0.0223979	0.0264823
0.120713	0.00351722	0.0177069	0.026432		-0.000301128	0.00143381	0.026432		0.0170042	0.00177025	0.026432		0.00381891	0.0217802	0.026432
0.120774	0.00966608	0.0166396	0.0264529		-0.00996769	0.00181774	0.0264529		0.0118289	0.00151834	0.0264529		0.025066	0.0212212	0.0264529
0.120835	0.0284123	0.0158589	0.0264571		0.00422561	0.00248364	0.0264571		-0.000310219	0.00205943	0.0264571		0.0219019	0.0208339	0.0264571
0.120896	0.0226693	0.015088	0.0263903		0.0192385	0.00388588	0.0263903		-0.00128571	0.00164247	0.0263903		0.0238911	0.0201736	0.0263903
0.120957	0.0464293	0.015631	0.0264865		0.0148876	0.0053434	0.0264865		-0.0132544	0.000163405	0.0264865		0.0230137	0.018499	0.0264865
0.121018	0.0284545	0.0158392	0.0262747		0.0210695	0.00736713	0.0262747		-0.0113731	-0.00223439	0.0262747		0.0402054	0.0184299	0.0262747
0.121079	0.0147587	0.0154407	0.026407		0.0227614	0.00876891	0.026407		-0.0190918	-0.00449376	0.026407		0.0257799	0.0184168	0.026407
0.12114	0.0201673	0.0150537	0.0264613		0.0153104	0.00958724	0.0264613		-0.0109702	-0.00712393	0.0264613		0.022714	0.0182384	0.0264613
0.121201	0.0230322	0.0154582	0.0263903		0.0125613	0.0106027	0.0263903		-0.0068478	-0.0100932	0.0263903		0.0193603	0.0183763	0.0263903
0.121262	0.019094	0.0161462	0.0263488		0.0100802	0.0125192	0.0263488		-0.0121742	-0.0122448	0.0263488		0.00375736	0.0182816	0.0263488
0.121323	-0.00698885	0.0165977	0.0263323		0.000646218	0.0137974	0.0263323		-0.0184113	-0.0130333	0.0263323		0.0128393	0.0188823	0.0263323
0.121384	0.00780978	0.017001	0.0263861		-0.00758973	0.0142745	0.0263861		-0.0319571	-0.0139633	0.0263861		0.0148187	0.0192554	0.0263861
0.121445	0.014279	0.0186093	0.0265244		-0.00704061	0.014887	0.0265244		-0.0279385	-0.0159556	0.0265244		0.0178173	0.0190944	0.0265244
0.121506	0.00222716	0.0199469	0.0262011		-0.00603934	0.0147199	0.0262011		-0.0219554	-0.0174439	0.0262011		0.00234075	0.0193675	0.0262011
0.121567	0.00559426	0.0206373	0.0264111		0.0148185	0.0139579	0.0264111		-0.00369008	-0.0184213	0.0264111		0.0244707	0.0194885	0.0264111
0.121628	0.00497142	0.0208725	0.0263323		0.0218147	0.0141382	0.0263323		0.00434751	-0.0182441	0.0263323		0.0331345	0.0199579	0.0263323
0.121689	0.0114053	0.0205275	0.0262665		0.0135579	0.0136718	0.0262665		-0.0166576	-0.0185732	0.0262665		0.0292194	0.0204678	0.0262665
0.12175	0.0120892	0.0204759	0.0262993		0.0295845	0.012666	0.0262993		-0.0191076	-0.0193886	0.0262993		0.0259906	0.0205613	0.0262993
0.121811	0.0354413	0.0208563	0.0262952		0.0375396	0.0116356	0.0262952		-0.0312086	-0.0186696	0.0262952		0.00859472	0.0206228	0.0262952
0.121872	0.0368227	0.0203168	0.026382		0.0374202	0.0105668	0.026382		-0.0259695	-0.0182119	0.026382		0.00865161	0.019591	0.026382
[truncated: 6,195 more rows]

[truncated: 1 more sheets: Supplementary Fig8]
